# Supplementary material for: 2-Isopropyl-5-methyl­cyclo­hexyl N-cyclo­hexyl-P-phenyl­phospho­namidate
Source: Acta Crystallogr Sect E Struct Rep Online. 2010 Aug 18;66(Pt 9):o2352. doi: 10.1107/S1600536810032319 (PMC3007901; doi:10.1107/S1600536810032319)
Supplement: Supplementary file 1 [file e-66-o2352-sup1.cif]

##############################################################################
###                                                                        ###
###        Electronic paper (Acta Crystallographica Section E)             ###
###                                                                        ###
##############################################################################
#                                                                            #
# This CIF contains the data in a paper accepted for publication in Acta     #
# Crystallographica Section E. It conforms to the requirements of Notes      #
# for Authors for Section E, and has been peer reviewed under the auspices   #
# of the IUCr Commission on Journals.                                        #
#                                                                            #
# Full details of the Crystallographic Information File format               #
# are given in the paper "The Crystallographic Information File (CIF):       #
# a New Standard Archive File for Crystallography" by S. R. Hall, F. H.      #
# Allen and I. D. Brown [Acta Cryst. (1991), A47, 655-685].                  #
#                                                                            #
# The current version of the core CIF dictionary is obtainable from          #
# ftp://ftp.iucr.org/pub/cif_core.dic. The current version number is 2.4.    #
#                                                                            #
# Software is freely available for graphical display of the structure(s) in  #
# this CIF.  For information consult the CIF home page http://www.iucr.org/  #
# cif/home.html                                                              #
#                                                                            #
# This file may be used for bona fide research purposes within the           #
# scientific community so long as proper attribution is given to the journal # 
# article from which it was obtained.                                        #
#                                                                            #
##############################################################################
                                             
data_I
_audit_creation_method     SHELXL97
_chemical_name_systematic
;
2-Isopropyl-5-methylcyclohexyl
<i>N</i>-cyclohexyl-<i>P</i>-phenylphosphonamidate
;
_chemical_name_common     ?
_chemical_formula_moiety     'C22 H36 N O2 P'
_chemical_formula_sum     'C22 H36 N O2 P'
_chemical_formula_iupac     'C22 H36 N O2 P'
_chemical_formula_weight     377.49
_chemical_melting_point     ?
_symmetry_cell_setting     orthorhombic
_symmetry_space_group_name_H-M     'P 21 21 21'
_symmetry_space_group_name_Hall     'P 2ac 2ab'
loop_
    _symmetry_equiv_pos_as_xyz
    'x, y, z'
    '-x+1/2, -y, z+1/2'
    '-x, y+1/2, -z+1/2'
    'x+1/2, -y+1/2, -z'
_cell_length_a     10.0205(10)
_cell_length_b     10.4317(11)
_cell_length_c     22.101(2)
_cell_angle_alpha     90.00
_cell_angle_beta     90.00
_cell_angle_gamma     90.00
_cell_volume     2310.2(4)
_cell_formula_units_Z     4
_cell_measurement_reflns_used     2271
_cell_measurement_theta_min     2.9655
_cell_measurement_theta_max     25.0435
_cell_measurement_temperature     298(2)
_exptl_crystal_description     block
_exptl_crystal_colour     colourless
_exptl_crystal_size_max     0.40
_exptl_crystal_size_mid     0.14
_exptl_crystal_size_min     0.07
_exptl_crystal_density_diffrn     1.085
_exptl_crystal_density_meas     ?
_exptl_crystal_density_method     'not measured'
_exptl_crystal_F_000     824
_exptl_absorpt_coefficient_mu     0.133
_exptl_absorpt_correction_type     multi-scan
_exptl_absorpt_process_details     '(SADABS; Sheldrick, 1996)'
_exptl_absorpt_correction_T_min     0.9486
_exptl_absorpt_correction_T_max     0.9907
_exptl_special_details
;
;
_diffrn_ambient_temperature     298(2)
_diffrn_radiation_type     MoK\a
_diffrn_radiation_wavelength     0.71073
_diffrn_radiation_source     'fine-focus sealed tube'
_diffrn_radiation_monochromator     graphite
_diffrn_measurement_device_type     'Bruker SMART CCD area-detector'
_diffrn_measurement_method     '\f and \w'
_diffrn_detector_area_resol_mean     ?
_diffrn_reflns_number     11780
_diffrn_reflns_av_R_equivalents     0.0609
_diffrn_reflns_av_sigmaI/netI     0.0779
_diffrn_reflns_theta_min     1.84
_diffrn_reflns_theta_max     25.02
_diffrn_reflns_theta_full     25.02
_diffrn_measured_fraction_theta_max     0.997
_diffrn_measured_fraction_theta_full     0.997
_diffrn_reflns_limit_h_min     -11
_diffrn_reflns_limit_h_max     11
_diffrn_reflns_limit_k_min     -11
_diffrn_reflns_limit_k_max     12
_diffrn_reflns_limit_l_min     -26
_diffrn_reflns_limit_l_max     23
_diffrn_standards_number     ?
_diffrn_standards_interval_count     ?
_diffrn_standards_interval_time     ?
_diffrn_standards_decay_%     ?
_refine_special_details
;
Refinement of <i>F</i>^2^ against ALL reflections. The weighted <i>R</i>-factor
<i>wR</i> and goodness of fit <i>S</i> are based on <i>F</i>^2^, conventional
<i>R</i>-factors <i>R</i> are based on <i>F</i>, with <i>F</i> set to zero for
negative <i>F</i>^2^. The threshold expression of <i>F</i>^2^ >
\s(<i>F</i>^2^) is used only for calculating <i>R</i>-factors(gt) <i>etc</i>.
and is not relevant to the choice of reflections for refinement.
<i>R</i>-factors based on <i>F</i>^2^ are statistically about twice as large
as those based on <i>F</i>, and <i>R</i>- factors based on ALL data will be
even larger.
;
_reflns_number_total     4064
_reflns_number_gt     2537
_reflns_threshold_expression     I>2\s(I)
_refine_ls_structure_factor_coef     Fsqd
_refine_ls_matrix_type     full
_refine_ls_R_factor_all     0.0841
_refine_ls_R_factor_gt     0.0438
_refine_ls_wR_factor_gt     0.0744
_refine_ls_wR_factor_ref     0.0829
_refine_ls_goodness_of_fit_ref     1.001
_refine_ls_restrained_S_all     1.001
_refine_ls_number_reflns     4064
_refine_ls_number_parameters     238
_refine_ls_number_restraints     0
_refine_ls_hydrogen_treatment     constr
_refine_ls_weighting_scheme     calc
_refine_ls_weighting_details
       'calc w = 1/[\s^2^(Fo^2^)+(0.0224P)^2^+0.0000P] where P=(Fo^2^+2Fc^2^)/3'
_atom_sites_solution_hydrogens     geom
_atom_sites_solution_primary     direct
_atom_sites_solution_secondary     difmap
_refine_ls_shift/su_max     0.001
_refine_ls_shift/su_mean     0.000
_refine_diff_density_max     0.165
_refine_diff_density_min     -0.209
_refine_ls_extinction_method     none
_refine_ls_extinction_coef     ?
_refine_ls_abs_structure_details
                   'Flack (1983), <b>with 1727 Friedel pairs [Please check]</b>'
_refine_ls_abs_structure_Flack     -0.01(11)
loop_
    _atom_type_symbol
    _atom_type_description
    _atom_type_scat_dispersion_real
    _atom_type_scat_dispersion_imag
    _atom_type_scat_source
    'C' 'C' 0.0033 0.0016
                         'International Tables Vol C Tables 4.2.6.8 and 6.1.1.4'
    'H' 'H' 0.0000 0.0000
                         'International Tables Vol C Tables 4.2.6.8 and 6.1.1.4'
    'O' 'O' 0.0106 0.0060
                         'International Tables Vol C Tables 4.2.6.8 and 6.1.1.4'
    'N' 'N' 0.0061 0.0033
                         'International Tables Vol C Tables 4.2.6.8 and 6.1.1.4'
    'P' 'P' 0.1023 0.0942
                         'International Tables Vol C Tables 4.2.6.8 and 6.1.1.4'
_computing_data_collection     'SMART (Siemens, 1996)'
_computing_cell_refinement     'SAINT (Siemens, 1996)'
_computing_data_reduction     'SAINT (Siemens, 1996)'
_computing_structure_solution     'SHELXS97 (Sheldrick, 2008)'
_computing_structure_refinement     'SHELXL97 (Sheldrick, 2008)'
_computing_molecular_graphics     'SHELXTL (Sheldrick, 2008)'
_computing_publication_material     'SHELXTL (Sheldrick, 2008)'
loop_
    _atom_site_type_symbol
    _atom_site_label
    _atom_site_fract_x
    _atom_site_fract_y
    _atom_site_fract_z
    _atom_site_U_iso_or_equiv
    _atom_site_adp_type
    _atom_site_calc_flag
    _atom_site_refinement_flags
    _atom_site_occupancy
    _atom_site_disorder_assembly
    _atom_site_disorder_group
    N N1 1.06771(19) 0.23385(19) 0.24171(9) 0.0499(6) Uani d . 1 . .
    H H1 1.0595 0.3159 0.2405 0.060 Uiso calc R 1 . .
    O O1 0.83345(16) 0.21330(17) 0.19514(8) 0.0453(5) Uani d . 1 . .
    O O2 0.96301(17) 0.01022(17) 0.22946(8) 0.0536(5) Uani d . 1 . .
    P P1 0.93290(8) 0.14723(7) 0.24088(3) 0.0429(2) Uani d . 1 . .
    C C1 0.8879(4) 0.4422(3) 0.06456(14) 0.0768(11) Uani d . 1 . .
    H H1A 0.9796 0.4183 0.0541 0.092 Uiso calc R 1 . .
    C C2 0.8593(3) 0.3933(3) 0.12811(12) 0.0606(9) Uani d . 1 . .
    H H2A 0.9217 0.4326 0.1561 0.073 Uiso calc R 1 . .
    H H2B 0.7701 0.4193 0.1398 0.073 Uiso calc R 1 . .
    C C3 0.8704(3) 0.2485(3) 0.13321(12) 0.0481(8) Uani d . 1 . .
    H H3 0.9629 0.2226 0.1256 0.058 Uiso calc R 1 . .
    C C4 0.7777(3) 0.1789(3) 0.08865(12) 0.0592(9) Uani d . 1 . .
    H H4 0.6861 0.2041 0.0987 0.071 Uiso calc R 1 . .
    C C5 0.8062(4) 0.2286(3) 0.02431(12) 0.0774(11) Uani d . 1 . .
    H H5A 0.8956 0.2033 0.0125 0.093 Uiso calc R 1 . .
    H H5B 0.7439 0.1894 -0.0037 0.093 Uiso calc R 1 . .
    C C6 0.7939(4) 0.3748(3) 0.02013(14) 0.0895(12) Uani d . 1 . .
    H H6A 0.8147 0.4021 -0.0208 0.107 Uiso calc R 1 . .
    H H6B 0.7026 0.3997 0.0288 0.107 Uiso calc R 1 . .
    C C7 0.8768(4) 0.5885(3) 0.06108(16) 0.1226(17) Uani d . 1 . .
    H H7A 0.7875 0.6141 0.0712 0.184 Uiso calc R 1 . .
    H H7B 0.8975 0.6165 0.0208 0.184 Uiso calc R 1 . .
    H H7C 0.9384 0.6266 0.0891 0.184 Uiso calc R 1 . .
    C C8 0.7848(3) 0.0312(3) 0.09409(14) 0.0688(10) Uani d . 1 . .
    H H8 0.7767 0.0105 0.1372 0.083 Uiso calc R 1 . .
    C C9 0.6676(4) -0.0338(3) 0.06175(16) 0.0917(12) Uani d . 1 . .
    H H9A 0.5853 0.0033 0.0754 0.138 Uiso calc R 1 . .
    H H9B 0.6680 -0.1239 0.0708 0.138 Uiso calc R 1 . .
    H H9C 0.6762 -0.0217 0.0189 0.138 Uiso calc R 1 . .
    C C10 0.9165(3) -0.0253(3) 0.07251(16) 0.0912(12) Uani d . 1 . .
    H H10A 0.9257 -0.0113 0.0298 0.137 Uiso calc R 1 . .
    H H10B 0.9178 -0.1157 0.0807 0.137 Uiso calc R 1 . .
    H H10C 0.9889 0.0154 0.0934 0.137 Uiso calc R 1 . .
    C C11 1.2028(2) 0.1796(3) 0.24442(13) 0.0552(8) Uani d . 1 . .
    H H11 1.1964 0.0928 0.2611 0.066 Uiso calc R 1 . .
    C C12 1.2647(3) 0.1704(4) 0.18205(14) 0.0822(11) Uani d . 1 . .
    H H12A 1.2098 0.1157 0.1568 0.099 Uiso calc R 1 . .
    H H12B 1.2665 0.2550 0.1638 0.099 Uiso calc R 1 . .
    C C13 1.4051(4) 0.1172(5) 0.1840(2) 0.134(2) Uani d . 1 . .
    H H13A 1.4426 0.1165 0.1435 0.161 Uiso calc R 1 . .
    H H13B 1.4032 0.0297 0.1989 0.161 Uiso calc R 1 . .
    C C14 1.4916(4) 0.1989(6) 0.2252(3) 0.150(2) Uani d . 1 . .
    H H14A 1.4984 0.2849 0.2088 0.180 Uiso calc R 1 . .
    H H14B 1.5807 0.1628 0.2273 0.180 Uiso calc R 1 . .
    C C15 1.4315(4) 0.2045(5) 0.2888(2) 0.1302(18) Uani d . 1 . .
    H H15A 1.4860 0.2588 0.3144 0.156 Uiso calc R 1 . .
    H H15B 1.4300 0.1192 0.3062 0.156 Uiso calc R 1 . .
    C C16 1.2890(3) 0.2581(4) 0.28578(16) 0.0877(12) Uani d . 1 . .
    H H16A 1.2505 0.2584 0.3260 0.105 Uiso calc R 1 . .
    H H16B 1.2918 0.3459 0.2714 0.105 Uiso calc R 1 . .
    C C17 0.8400(3) 0.1681(3) 0.30935(12) 0.0452(7) Uani d . 1 . .
    C C18 0.8202(3) 0.2870(3) 0.33534(14) 0.0636(9) Uani d . 1 . .
    H H18 0.8568 0.3594 0.3172 0.076 Uiso calc R 1 . .
    C C19 0.7467(3) 0.3002(3) 0.38791(15) 0.0776(11) Uani d . 1 . .
    H H19 0.7345 0.3810 0.4048 0.093 Uiso calc R 1 . .
    C C20 0.6920(4) 0.1947(4) 0.41515(14) 0.0763(11) Uani d . 1 . .
    H H20 0.6425 0.2038 0.4505 0.092 Uiso calc R 1 . .
    C C21 0.7103(4) 0.0758(4) 0.39042(15) 0.0832(11) Uani d . 1 . .
    H H21 0.6733 0.0039 0.4088 0.100 Uiso calc R 1 . .
    C C22 0.7844(3) 0.0634(3) 0.33780(14) 0.0673(10) Uani d . 1 . .
    H H22 0.7969 -0.0176 0.3213 0.081 Uiso calc R 1 . .
loop_
    _atom_site_aniso_label
    _atom_site_aniso_U_11
    _atom_site_aniso_U_22
    _atom_site_aniso_U_33
    _atom_site_aniso_U_12
    _atom_site_aniso_U_13
    _atom_site_aniso_U_23
    N1 0.0427(11) 0.0383(14) 0.0687(15) 0.0012(12) -0.0004(14) -0.0012(12)
    O1 0.0465(11) 0.0518(13) 0.0377(11) 0.0046(10) -0.0014(9) 0.0019(10)
    O2 0.0624(12) 0.0374(12) 0.0609(13) 0.0023(10) 0.0017(10) -0.0037(10)
    P1 0.0461(4) 0.0365(5) 0.0460(4) 0.0015(4) -0.0010(4) -0.0011(4)
    C1 0.115(3) 0.055(2) 0.061(2) 0.002(2) -0.006(2) 0.0105(17)
    C2 0.084(2) 0.048(2) 0.050(2) 0.0012(18) -0.0082(17) 0.0013(15)
    C3 0.0580(18) 0.047(2) 0.0387(18) 0.0040(16) 0.0001(15) 0.0008(14)
    C4 0.075(2) 0.057(2) 0.0455(19) 0.006(2) -0.0092(16) -0.0023(16)
    C5 0.115(3) 0.067(3) 0.049(2) 0.002(2) -0.010(2) -0.0007(17)
    C6 0.144(3) 0.071(3) 0.053(2) 0.004(3) -0.016(2) 0.0142(19)
    C7 0.217(5) 0.060(3) 0.091(3) -0.013(3) -0.030(3) 0.029(2)
    C8 0.097(3) 0.058(2) 0.052(2) -0.007(2) -0.012(2) -0.0013(17)
    C9 0.113(3) 0.079(3) 0.083(3) -0.023(3) -0.010(2) -0.020(2)
    C10 0.106(3) 0.065(3) 0.102(3) 0.017(3) -0.020(3) -0.023(2)
    C11 0.0372(15) 0.055(2) 0.074(2) 0.0045(15) -0.0008(17) 0.0021(18)
    C12 0.063(2) 0.093(3) 0.091(3) 0.007(2) 0.0164(19) -0.020(2)
    C13 0.071(3) 0.160(5) 0.170(5) 0.018(3) 0.031(3) -0.051(4)
    C14 0.060(3) 0.183(6) 0.207(6) 0.006(3) 0.011(3) -0.030(5)
    C15 0.074(3) 0.155(5) 0.162(5) 0.010(4) -0.045(3) -0.018(4)
    C16 0.055(2) 0.114(3) 0.095(3) -0.004(2) -0.0194(19) -0.008(2)
    C17 0.0514(17) 0.040(2) 0.0443(17) -0.0032(17) -0.0040(14) 0.0008(15)
    C18 0.080(2) 0.050(2) 0.060(2) -0.006(2) 0.0146(18) -0.0004(17)
    C19 0.106(3) 0.064(3) 0.063(2) -0.002(2) 0.024(2) -0.013(2)
    C20 0.105(3) 0.073(3) 0.051(2) -0.002(3) 0.026(2) 0.005(2)
    C21 0.124(3) 0.064(3) 0.061(2) -0.012(3) 0.027(2) 0.010(2)
    C22 0.098(3) 0.049(2) 0.055(2) -0.008(2) 0.015(2) -0.0009(16)
_geom_special_details
;
All e.s.d.'s (except the e.s.d. in the dihedral angle between two l.s. planes)
are estimated using the full covariance matrix. The cell e.s.d.'s are taken
into account individually in the estimation of e.s.d.'s in distances, angles
and torsion angles; correlations between e.s.d.'s in cell parameters are only
used when they are defined by crystal symmetry. An approximate (isotropic)
treatment of cell e.s.d.'s is used for estimating e.s.d.'s involving l.s.
planes.
;
loop_
    _geom_bond_atom_site_label_1
    _geom_bond_atom_site_label_2
    _geom_bond_site_symmetry_2
    _geom_bond_distance
    _geom_bond_publ_flag
    N1 C11 . 1.468(3) ?
    N1 P1 . 1.625(2) ?
    N1 H1 . 0.8600 ?
    O1 C3 . 1.465(3) ?
    O1 P1 . 1.5779(17) ?
    O2 P1 . 1.4823(19) ?
    P1 C17 . 1.790(3) ?
    C1 C2 . 1.522(4) ?
    C1 C6 . 1.532(4) ?
    C1 C7 . 1.532(4) ?
    C1 H1A . 0.9800 ?
    C2 C3 . 1.518(3) ?
    C2 H2A . 0.9700 ?
    C2 H2B . 0.9700 ?
    C3 C4 . 1.537(3) ?
    C3 H3 . 0.9800 ?
    C4 C5 . 1.540(4) ?
    C4 C8 . 1.547(4) ?
    C4 H4 . 0.9800 ?
    C5 C6 . 1.533(4) ?
    C5 H5A . 0.9700 ?
    C5 H5B . 0.9700 ?
    C6 H6A . 0.9700 ?
    C6 H6B . 0.9700 ?
    C7 H7A . 0.9600 ?
    C7 H7B . 0.9600 ?
    C7 H7C . 0.9600 ?
    C8 C10 . 1.521(4) ?
    C8 C9 . 1.533(4) ?
    C8 H8 . 0.9800 ?
    C9 H9A . 0.9600 ?
    C9 H9B . 0.9600 ?
    C9 H9C . 0.9600 ?
    C10 H10A . 0.9600 ?
    C10 H10B . 0.9600 ?
    C10 H10C . 0.9600 ?
    C11 C16 . 1.501(4) ?
    C11 C12 . 1.515(4) ?
    C11 H11 . 0.9800 ?
    C12 C13 . 1.513(4) ?
    C12 H12A . 0.9700 ?
    C12 H12B . 0.9700 ?
    C13 C14 . 1.519(6) ?
    C13 H13A . 0.9700 ?
    C13 H13B . 0.9700 ?
    C14 C15 . 1.529(6) ?
    C14 H14A . 0.9700 ?
    C14 H14B . 0.9700 ?
    C15 C16 . 1.534(5) ?
    C15 H15A . 0.9700 ?
    C15 H15B . 0.9700 ?
    C16 H16A . 0.9700 ?
    C16 H16B . 0.9700 ?
    C17 C22 . 1.378(4) ?
    C17 C18 . 1.382(4) ?
    C18 C19 . 1.382(4) ?
    C18 H18 . 0.9300 ?
    C19 C20 . 1.370(4) ?
    C19 H19 . 0.9300 ?
    C20 C21 . 1.367(4) ?
    C20 H20 . 0.9300 ?
    C21 C22 . 1.386(4) ?
    C21 H21 . 0.9300 ?
    C22 H22 . 0.9300 ?
loop_
    _geom_angle_atom_site_label_1
    _geom_angle_atom_site_label_2
    _geom_angle_atom_site_label_3
    _geom_angle_site_symmetry_1
    _geom_angle_site_symmetry_3
    _geom_angle
    _geom_angle_publ_flag
    C11 N1 P1 . . 123.52(17) ?
    C11 N1 H1 . . 118.2 ?
    P1 N1 H1 . . 118.2 ?
    C3 O1 P1 . . 123.26(16) ?
    O2 P1 O1 . . 116.15(11) ?
    O2 P1 N1 . . 111.64(11) ?
    O1 P1 N1 . . 106.81(11) ?
    O2 P1 C17 . . 111.54(12) ?
    O1 P1 C17 . . 99.19(11) ?
    N1 P1 C17 . . 110.81(12) ?
    C2 C1 C6 . . 108.8(3) ?
    C2 C1 C7 . . 111.5(3) ?
    C6 C1 C7 . . 112.4(3) ?
    C2 C1 H1A . . 108.0 ?
    C6 C1 H1A . . 108.0 ?
    C7 C1 H1A . . 108.0 ?
    C3 C2 C1 . . 112.8(2) ?
    C3 C2 H2A . . 109.0 ?
    C1 C2 H2A . . 109.0 ?
    C3 C2 H2B . . 109.0 ?
    C1 C2 H2B . . 109.0 ?
    H2A C2 H2B . . 107.8 ?
    O1 C3 C2 . . 107.5(2) ?
    O1 C3 C4 . . 109.1(2) ?
    C2 C3 C4 . . 112.2(2) ?
    O1 C3 H3 . . 109.3 ?
    C2 C3 H3 . . 109.3 ?
    C4 C3 H3 . . 109.3 ?
    C3 C4 C5 . . 108.7(2) ?
    C3 C4 C8 . . 113.1(2) ?
    C5 C4 C8 . . 113.5(2) ?
    C3 C4 H4 . . 107.1 ?
    C5 C4 H4 . . 107.1 ?
    C8 C4 H4 . . 107.1 ?
    C6 C5 C4 . . 112.1(3) ?
    C6 C5 H5A . . 109.2 ?
    C4 C5 H5A . . 109.2 ?
    C6 C5 H5B . . 109.2 ?
    C4 C5 H5B . . 109.2 ?
    H5A C5 H5B . . 107.9 ?
    C1 C6 C5 . . 111.6(3) ?
    C1 C6 H6A . . 109.3 ?
    C5 C6 H6A . . 109.3 ?
    C1 C6 H6B . . 109.3 ?
    C5 C6 H6B . . 109.3 ?
    H6A C6 H6B . . 108.0 ?
    C1 C7 H7A . . 109.5 ?
    C1 C7 H7B . . 109.5 ?
    H7A C7 H7B . . 109.5 ?
    C1 C7 H7C . . 109.5 ?
    H7A C7 H7C . . 109.5 ?
    H7B C7 H7C . . 109.5 ?
    C10 C8 C9 . . 110.3(3) ?
    C10 C8 C4 . . 113.7(3) ?
    C9 C8 C4 . . 111.6(3) ?
    C10 C8 H8 . . 106.9 ?
    C9 C8 H8 . . 106.9 ?
    C4 C8 H8 . . 106.9 ?
    C8 C9 H9A . . 109.5 ?
    C8 C9 H9B . . 109.5 ?
    H9A C9 H9B . . 109.5 ?
    C8 C9 H9C . . 109.5 ?
    H9A C9 H9C . . 109.5 ?
    H9B C9 H9C . . 109.5 ?
    C8 C10 H10A . . 109.5 ?
    C8 C10 H10B . . 109.5 ?
    H10A C10 H10B . . 109.5 ?
    C8 C10 H10C . . 109.5 ?
    H10A C10 H10C . . 109.5 ?
    H10B C10 H10C . . 109.5 ?
    N1 C11 C16 . . 110.2(2) ?
    N1 C11 C12 . . 111.4(2) ?
    C16 C11 C12 . . 110.7(2) ?
    N1 C11 H11 . . 108.2 ?
    C16 C11 H11 . . 108.2 ?
    C12 C11 H11 . . 108.2 ?
    C13 C12 C11 . . 112.2(3) ?
    C13 C12 H12A . . 109.2 ?
    C11 C12 H12A . . 109.2 ?
    C13 C12 H12B . . 109.2 ?
    C11 C12 H12B . . 109.2 ?
    H12A C12 H12B . . 107.9 ?
    C12 C13 C14 . . 110.0(4) ?
    C12 C13 H13A . . 109.7 ?
    C14 C13 H13A . . 109.7 ?
    C12 C13 H13B . . 109.7 ?
    C14 C13 H13B . . 109.7 ?
    H13A C13 H13B . . 108.2 ?
    C13 C14 C15 . . 110.3(4) ?
    C13 C14 H14A . . 109.6 ?
    C15 C14 H14A . . 109.6 ?
    C13 C14 H14B . . 109.6 ?
    C15 C14 H14B . . 109.6 ?
    H14A C14 H14B . . 108.1 ?
    C14 C15 C16 . . 109.9(4) ?
    C14 C15 H15A . . 109.7 ?
    C16 C15 H15A . . 109.7 ?
    C14 C15 H15B . . 109.7 ?
    C16 C15 H15B . . 109.7 ?
    H15A C15 H15B . . 108.2 ?
    C11 C16 C15 . . 111.3(3) ?
    C11 C16 H16A . . 109.4 ?
    C15 C16 H16A . . 109.4 ?
    C11 C16 H16B . . 109.4 ?
    C15 C16 H16B . . 109.4 ?
    H16A C16 H16B . . 108.0 ?
    C22 C17 C18 . . 117.6(3) ?
    C22 C17 P1 . . 120.0(2) ?
    C18 C17 P1 . . 122.4(2) ?
    C17 C18 C19 . . 121.0(3) ?
    C17 C18 H18 . . 119.5 ?
    C19 C18 H18 . . 119.5 ?
    C20 C19 C18 . . 120.2(3) ?
    C20 C19 H19 . . 119.9 ?
    C18 C19 H19 . . 119.9 ?
    C21 C20 C19 . . 120.0(3) ?
    C21 C20 H20 . . 120.0 ?
    C19 C20 H20 . . 120.0 ?
    C20 C21 C22 . . 119.5(3) ?
    C20 C21 H21 . . 120.3 ?
    C22 C21 H21 . . 120.3 ?
    C17 C22 C21 . . 121.7(3) ?
    C17 C22 H22 . . 119.1 ?
    C21 C22 H22 . . 119.1 ?
loop_
    _geom_torsion_atom_site_label_1
    _geom_torsion_atom_site_label_2
    _geom_torsion_atom_site_label_3
    _geom_torsion_atom_site_label_4
    _geom_torsion_site_symmetry_1
    _geom_torsion_site_symmetry_2
    _geom_torsion_site_symmetry_3
    _geom_torsion_site_symmetry_4
    _geom_torsion
    _geom_torsion_publ_flag
    C3 O1 P1 O2 . . . . -73.7(2) ?
    C3 O1 P1 N1 . . . . 51.5(2) ?
    C3 O1 P1 C17 . . . . 166.7(2) ?
    C11 N1 P1 O2 . . . . -12.7(2) ?
    C11 N1 P1 O1 . . . . -140.6(2) ?
    C11 N1 P1 C17 . . . . 112.3(2) ?
    C6 C1 C2 C3 . . . . 55.9(4) ?
    C7 C1 C2 C3 . . . . -179.6(3) ?
    P1 O1 C3 C2 . . . . -117.1(2) ?
    P1 O1 C3 C4 . . . . 121.0(2) ?
    C1 C2 C3 O1 . . . . -176.8(2) ?
    C1 C2 C3 C4 . . . . -56.9(4) ?
    O1 C3 C4 C5 . . . . 173.4(2) ?
    C2 C3 C4 C5 . . . . 54.4(3) ?
    O1 C3 C4 C8 . . . . -59.6(3) ?
    C2 C3 C4 C8 . . . . -178.6(3) ?
    C3 C4 C5 C6 . . . . -55.0(4) ?
    C8 C4 C5 C6 . . . . 178.2(3) ?
    C2 C1 C6 C5 . . . . -55.9(4) ?
    C7 C1 C6 C5 . . . . -179.9(3) ?
    C4 C5 C6 C1 . . . . 57.6(4) ?
    C3 C4 C8 C10 . . . . -69.3(3) ?
    C5 C4 C8 C10 . . . . 55.2(4) ?
    C3 C4 C8 C9 . . . . 165.2(2) ?
    C5 C4 C8 C9 . . . . -70.4(4) ?
    P1 N1 C11 C16 . . . . -139.8(2) ?
    P1 N1 C11 C12 . . . . 96.9(3) ?
    N1 C11 C12 C13 . . . . 178.8(3) ?
    C16 C11 C12 C13 . . . . 55.9(4) ?
    C11 C12 C13 C14 . . . . -56.8(5) ?
    C12 C13 C14 C15 . . . . 57.5(6) ?
    C13 C14 C15 C16 . . . . -57.7(6) ?
    N1 C11 C16 C15 . . . . -179.2(3) ?
    C12 C11 C16 C15 . . . . -55.6(4) ?
    C14 C15 C16 C11 . . . . 57.0(5) ?
    O2 P1 C17 C22 . . . . -12.2(3) ?
    O1 P1 C17 C22 . . . . 110.8(2) ?
    N1 P1 C17 C22 . . . . -137.2(2) ?
    O2 P1 C17 C18 . . . . 168.3(2) ?
    O1 P1 C17 C18 . . . . -68.8(3) ?
    N1 P1 C17 C18 . . . . 43.3(3) ?
    C22 C17 C18 C19 . . . . -0.2(5) ?
    P1 C17 C18 C19 . . . . 179.3(2) ?
    C17 C18 C19 C20 . . . . -0.1(5) ?
    C18 C19 C20 C21 . . . . 0.2(6) ?
    C19 C20 C21 C22 . . . . 0.0(6) ?
    C18 C17 C22 C21 . . . . 0.4(4) ?
    P1 C17 C22 C21 . . . . -179.2(3) ?
    C20 C21 C22 C17 . . . . -0.3(5) ?
loop_
    _geom_hbond_atom_site_label_D
    _geom_hbond_atom_site_label_H
    _geom_hbond_atom_site_label_A
    _geom_hbond_site_symmetry_A
    _geom_hbond_distance_DH
    _geom_hbond_distance_HA
    _geom_hbond_distance_DA
    _geom_hbond_angle_DHA
    N1 H1 O2 3_755 0.86 2.15 2.969(3) 160
data_global
_journal_date_recd_electronic     2010-06-09
_journal_date_accepted     2010-08-11
_journal_name_full     'Acta Crystallographica, Section E'
_journal_year     2010
_journal_volume     66
_journal_issue      9
_journal_page_first     o2352
_journal_page_last     o2352
_journal_paper_category     QO
_journal_coeditor_code     VM2032
_publ_contact_author_name     'Professor Chang-Qiu Zhao'
_publ_contact_author_address
;
College of Chemistry and Chemical Engineering
Liaocheng University
Shandong 252059
People's Republic of China
;
_publ_contact_author_email     literabc@hotmail.com
_publ_contact_author_fax     '86 635 8239659'
_publ_contact_author_phone     '86 635 8239659'
_publ_section_title
;
2-Isopropyl-5-methylcyclohexyl
<i>N</i>-cyclohexyl-<i>P</i>-phenylphosphonamidate
;
loop_
    _publ_author_name
    _publ_author_address
    'Fan-Jie Meng'
;
College of Chemistry and Chemical Engineering
Liaocheng University
Shandong 252059
People's Republic of China
;
    'Hao Xu'
;
College of Chemistry and Chemical Engineering
Liaocheng University
Shandong 252059
People's Republic of China
;
    'Li-Juan Liu'
;
College of Chemistry and Chemical Engineering
Liaocheng University
Shandong 252059
People's Republic of China
;
    'Daqi Wang'
;
College of Chemistry and Chemical Engineering
Liaocheng University
Shandong 252059
People's Republic of China
;
    'Chang-Qiu Zhao'
;
College of Chemistry and Chemical Engineering
Liaocheng University
Shandong 252059
People's Republic of China
;
