# Supplementary material for: 2-Isopropyl-5-methyl­cyclo­hexyl N-cyclo­hexyl-P-phenyl­phospho­namidate
Source: Acta Crystallogr Sect E Struct Rep Online. 2010 Aug 18;66(Pt 9):o2352. doi: 10.1107/S1600536810032319 (PMC3007901; doi:10.1107/S1600536810032319)
Supplement: Supplementary file 2 [file e-66-o2352-Isup2.hkl]

# 
# h,k,l, Fc-squared, Fo-squared, sigma(Fo-squared) and status flag 
# 
data_I
_shelx_title ' 091223d in P2(1)2(1)2(1)' 
_shelx_refln_list_code          4 
_shelx_F_calc_maximum      156.41 
_exptl_crystal_F_000       824.00 
_reflns_d_resolution_high  0.8404 
 
loop_ 
 _symmetry_equiv_pos_as_xyz 
 'x, y, z' 
 '-x+1/2, -y, z+1/2' 
 '-x, y+1/2, -z+1/2' 
 'x+1/2, -y+1/2, -z' 
 
_cell_length_a    10.0205 
_cell_length_b    10.4317 
_cell_length_c    22.1007 
_cell_angle_alpha  90.000 
_cell_angle_beta   90.000 
_cell_angle_gamma  90.000 
 
_shelx_F_squared_multiplier     1.000 
 
loop_ 
 _refln_index_h 
 _refln_index_k 
 _refln_index_l 
 _refln_F_squared_calc 
 _refln_F_squared_meas 
 _refln_F_squared_sigma 
 _refln_observed_status 
   2   0   0    13914.65    13621.36    234.35 o 
   4   0   0      181.57      192.98     10.13 o 
   6   0   0      323.42      347.30     15.09 o 
   8   0   0      970.20     1076.58     61.78 o 
  10   0   0       13.89       13.34     20.21 o 
   1   1   0     2023.37     1911.63     76.30 o 
   2   1   0    17292.79    16814.56    130.79 o 
   3   1   0       10.27        5.71      3.73 o 
   4   1   0      446.02      481.21      9.70 o 
   5   1   0      715.87      730.35     14.05 o 
   6   1   0      145.62      147.71      7.36 o 
   7   1   0      437.34      504.34     16.90 o 
   8   1   0       12.78       11.15      8.86 o 
   9   1   0       15.00        7.82     10.05 o 
  10   1   0       17.01       36.30     13.89 o 
  11   1   0       30.61       53.01     18.67 o 
   0   2   0    10593.00    10672.68    114.39 o 
   1   2   0       95.83       85.61      8.49 o 
   2   2   0     2206.94     2290.83     23.28 o 
   3   2   0       75.66       78.46      7.64 o 
   4   2   0       62.99       65.51      6.59 o 
   5   2   0       78.39       88.06      7.98 o 
   6   2   0       20.79       27.48      6.40 o 
   7   2   0      419.40      395.39     15.56 o 
   8   2   0      135.48      130.25     13.11 o 
   9   2   0      219.82      212.18     20.97 o 
  10   2   0        1.99       10.02     11.48 o 
  11   2   0        3.15        4.56     13.70 o 
   1   3   0     1866.56     1981.49     29.20 o 
   2   3   0       11.17        1.64      9.10 o 
   3   3   0      627.36      602.71     13.98 o 
   4   3   0     1322.22     1393.21     32.90 o 
   5   3   0      311.25      363.86     18.36 o 
   6   3   0       18.14       17.73      6.21 o 
   7   3   0       13.97        8.87      7.72 o 
   8   3   0       36.46       41.67     10.11 o 
   9   3   0       34.07       29.62     12.40 o 
  10   3   0       14.57       14.85     11.37 o 
  11   3   0      118.47      131.44     18.39 o 
   0   4   0     1162.70     1263.09     47.71 o 
   1   4   0      738.13      855.92     22.99 o 
   2   4   0        0.37       -7.27      7.10 o 
   3   4   0      318.98      324.89     11.98 o 
   4   4   0       99.46       74.11     15.65 o 
   5   4   0      201.29      192.23     14.22 o 
   6   4   0      327.36      324.51     18.03 o 
   7   4   0       78.01       73.37     12.02 o 
   8   4   0        8.09        8.82      8.45 o 
   9   4   0       54.65       49.86     12.10 o 
  10   4   0        3.22      -12.29     11.73 o 
  11   4   0        0.13       -2.43     12.05 o 
   1   5   0     2414.84     2803.24     45.38 o 
   2   5   0       37.28       45.16      9.58 o 
   3   5   0      312.10      287.99     13.74 o 
   4   5   0     2218.80     2310.01     59.80 o 
   5   5   0      301.40      284.04     24.29 o 
   6   5   0       47.51       37.12     11.36 o 
   7   5   0       86.00       67.97     11.54 o 
   8   5   0       15.53       17.52     10.32 o 
   9   5   0       22.80       22.09     10.03 o 
  10   5   0      139.47      169.69     21.44 o 
   0   6   0      272.40      284.83     30.63 o 
   1   6   0       21.52        7.16      9.72 o 
   2   6   0      215.03      220.20     15.05 o 
   3   6   0      512.03      502.58     30.58 o 
   4   6   0      310.88      362.16     27.21 o 
   5   6   0      410.43      426.15     73.97 o 
   6   6   0       58.82       51.21     13.92 o 
   7   6   0       37.82       58.20     12.87 o 
   8   6   0      114.99      114.36     18.18 o 
   9   6   0        9.13       19.21     12.02 o 
  10   6   0       14.35       24.02     17.30 o 
   1   7   0       16.76       24.68     10.54 o 
   2   7   0       17.78       26.90     10.82 o 
   3   7   0     1963.97     2080.84     64.27 o 
   4   7   0       58.11       35.51     20.21 o 
   5   7   0      563.58      627.45     38.59 o 
   6   7   0       78.92       94.81     15.42 o 
   7   7   0        4.75       -9.72     10.56 o 
   8   7   0        4.49       20.43     13.47 o 
   9   7   0        9.95        0.12     10.98 o 
   0   8   0        5.09        1.93     14.50 o 
   1   8   0      287.63      277.93     21.03 o 
   2   8   0      835.14      862.37     61.15 o 
   3   8   0        0.06       -3.45     15.61 o 
   4   8   0       72.15       50.49     26.77 o 
   5   8   0        8.75       16.55     33.96 o 
   6   8   0       31.39       23.14     13.84 o 
   7   8   0       50.84       64.61     15.25 o 
   8   8   0       11.66       14.16     10.84 o 
   9   8   0       21.98       30.14     12.40 o 
   1   9   0      110.25      104.07     22.01 o 
   2   9   0      282.45      254.94     34.69 o 
   3   9   0       11.48       19.46     14.12 o 
   4   9   0       22.18       29.22     18.23 o 
   5   9   0       12.16       14.17     13.22 o 
   6   9   0       59.66       69.28     16.43 o 
   7   9   0        0.60       14.11     12.14 o 
   8   9   0        2.78        1.86     14.16 o 
   0  10   0       68.85       78.76     30.21 o 
   1  10   0       28.87       31.89     19.07 o 
   2  10   0       85.95      115.93     21.67 o 
   3  10   0       26.61       13.87     18.37 o 
   4  10   0       21.32       44.83     31.15 o 
   5  10   0        2.06       -7.19     13.92 o 
   6  10   0      124.58      158.49     85.74 o 
   7  10   0        3.25       -1.74     10.86 o 
   1  11   0       23.99       46.88     19.50 o 
   3  11   0        5.58       12.71     33.75 o 
   4  11   0       50.14       76.63     43.23 o 
   5  11   0        1.18       14.70     17.29 o 
   1   0   1    14114.58    14121.01     56.96 o 
   2   0   1    14001.17    13231.62    127.90 o 
   3   0   1     2883.07     2872.83     28.91 o 
   4   0   1       95.60       89.27      5.77 o 
   5   0   1       28.73       15.37      4.46 o 
   6   0   1       46.63       38.50      5.28 o 
   7   0   1      306.49      261.34     14.91 o 
   8   0   1       81.80       93.71     12.28 o 
   9   0   1      610.72      662.50     31.52 o 
  10   0   1       22.78       13.39     13.41 o 
  11   0   1        9.86       23.26     13.62 o 
 -11   1   1      103.07       98.27     20.24 o 
 -10   1   1       14.87       22.58     12.25 o 
  -9   1   1       13.56       15.21      9.73 o 
  -8   1   1       14.62        7.67      9.40 o 
  -7   1   1      247.90      230.37     12.14 o 
  -6   1   1      539.32      494.18     12.33 o 
  -5   1   1     1236.00     1387.33     19.51 o 
  -4   1   1     2237.05     2217.70     37.31 o 
  -3   1   1      788.63      770.63     16.06 o 
  -2   1   1     1194.22     1127.18     14.27 o 
  -1   1   1     3075.35     3069.95     31.38 o 
   0   1   1     1166.74     1143.29     31.67 o 
   1   1   1     3091.24     3044.72     40.37 o 
   2   1   1     1190.46     1152.92     15.68 o 
   3   1   1      762.18      735.38     12.85 o 
   4   1   1     2236.32     2210.16     18.84 o 
   5   1   1     1229.97     1370.58     16.43 o 
   6   1   1      539.64      500.59     11.52 o 
   7   1   1      249.24      236.53     12.24 o 
   8   1   1       14.30       11.27      8.12 o 
   9   1   1       13.40       -3.84      9.08 o 
  10   1   1       14.88       18.94     11.96 o 
  11   1   1      103.09       98.46     20.18 o 
 -11   2   1        7.23        7.99     11.00 o 
 -10   2   1        7.08        2.55     12.78 o 
  -9   2   1      184.36      168.93     18.27 o 
  -8   2   1      453.03      467.06     20.93 o 
  -7   2   1        5.97       -2.25      7.14 o 
  -6   2   1      361.41      389.37     14.81 o 
  -5   2   1      368.21      381.81     14.22 o 
  -4   2   1      884.41      856.02     20.37 o 
  -3   2   1     2503.89     2599.30     31.30 o 
  -2   2   1       65.90       50.92      5.80 o 
  -1   2   1     1513.51     1469.12     25.09 o 
   0   2   1    24464.31    24520.46    477.15 o 
   1   2   1     1500.77     1485.46     28.23 o 
   2   2   1       67.36       54.08      7.77 o 
   3   2   1     2507.18     2606.76     23.54 o 
   4   2   1      880.57      876.38     15.85 o 
   5   2   1      367.63      371.70     13.48 o 
   6   2   1      361.80      366.85     13.80 o 
   7   2   1        6.10       -0.91      6.97 o 
   8   2   1      455.57      435.80     20.08 o 
   9   2   1      184.01      174.99     19.15 o 
  10   2   1        7.36       11.02     10.77 o 
  11   2   1        7.30       -4.02     12.16 o 
 -11   3   1        3.63        9.99     11.13 o 
 -10   3   1      127.06      149.38     19.98 o 
  -9   3   1       39.35       38.40     11.48 o 
  -8   3   1        0.98       11.61     14.03 o 
  -7   3   1        0.01       -1.06      8.58 o 
  -6   3   1       37.95       37.08      7.77 o 
  -5   3   1     1626.46     1675.91     45.10 o 
  -4   3   1      733.07      741.50     68.59 o 
  -3   3   1      300.58      317.89     26.73 o 
  -2   3   1      686.69      631.34     17.97 o 
  -1   3   1      207.64      233.48     34.60 o 
   0   3   1      266.99      299.89     16.34 o 
   1   3   1      206.35      203.40     14.45 o 
   2   3   1      683.80      615.53     23.28 o 
   3   3   1      293.12      324.67     15.76 o 
   4   3   1      727.29      688.92     13.03 o 
   5   3   1     1629.15     1734.08     23.89 o 
   6   3   1       40.27       30.16      7.88 o 
   7   3   1        0.01       -2.41      8.16 o 
   8   3   1        1.14        2.19      7.74 o 
   9   3   1       39.43       37.96     12.88 o 
  10   3   1      127.17      137.73     20.33 o 
  11   3   1        3.52       19.07     14.43 o 
 -11   4   1        0.07        7.16     12.05 o 
 -10   4   1       11.58        6.50     12.35 o 
  -9   4   1       10.73        8.31     10.66 o 
  -8   4   1      145.45      155.48     16.58 o 
  -7   4   1      101.53      104.85     12.92 o 
  -6   4   1        0.61       -8.00      7.42 o 
  -5   4   1       17.94       17.66      6.81 o 
  -4   4   1      199.70      207.28     11.85 o 
  -3   4   1       10.73       20.55     12.36 o 
  -2   4   1      259.02      245.70     13.52 o 
  -1   4   1     2133.44     2313.61     54.60 o 
   0   4   1     4380.58     4651.55     65.32 o 
   1   4   1     2092.34     2204.01     34.61 o 
   2   4   1      259.85      250.55     15.59 o 
   3   4   1       11.48       16.25     10.00 o 
   4   4   1      200.70      229.74     28.95 o 
   5   4   1       18.93       21.90      7.88 o 
   6   4   1        0.47        1.84      7.01 o 
   7   4   1      100.43      102.66     11.77 o 
   8   4   1      145.74      148.84     14.82 o 
   9   4   1       10.27       12.89     10.66 o 
  10   4   1       11.60       10.69     11.22 o 
  11   4   1        0.06        4.43     10.92 o 
 -10   5   1        5.37       10.35     11.37 o 
  -9   5   1       78.16       97.87     14.56 o 
  -8   5   1      120.37      125.53     14.50 o 
  -7   5   1       35.83       25.32     10.69 o 
  -6   5   1       31.97       16.68     10.61 o 
  -5   5   1      409.87      371.92     34.38 o 
  -4   5   1       98.38       82.09     17.92 o 
  -3   5   1     1978.47     2148.96     79.69 o 
  -2   5   1      489.41      491.55     19.56 o 
  -1   5   1     1079.58     1254.32     32.10 o 
   0   5   1       37.30        1.42     11.33 o 
   1   5   1     1095.14     1130.06     28.64 o 
   2   5   1      489.93      499.26     17.99 o 
   3   5   1     1953.89     2115.74     53.61 o 
   4   5   1       99.31      103.97     17.68 o 
   5   5   1      414.37      395.96     20.65 o 
   6   5   1       31.81       30.38      9.17 o 
   7   5   1       35.25       27.33      8.95 o 
   8   5   1      120.18      120.52     14.17 o 
   9   5   1       78.03       88.73     14.10 o 
  10   5   1        5.32       19.28     14.50 o 
 -10   6   1        0.81        5.49     16.07 o 
  -9   6   1       34.92       42.30     13.75 o 
  -8   6   1       33.87       52.94     15.08 o 
  -7   6   1      185.78      201.93     25.59 o 
  -6   6   1      363.71      382.76     37.71 o 
  -5   6   1       53.21       50.22     20.84 o 
  -4   6   1       58.27       57.51     20.63 o 
  -3   6   1      297.03      278.64     26.02 o 
  -2   6   1      442.21      426.06     20.39 o 
  -1   6   1      552.11      599.78     29.35 o 
   0   6   1      116.84      126.40     17.53 o 
   1   6   1      541.12      558.76     22.70 o 
   2   6   1      450.19      432.26     41.15 o 
   3   6   1      300.55      293.54     22.53 o 
   4   6   1       58.28       61.42     12.98 o 
   5   6   1       53.29       40.74     10.59 o 
   6   6   1      368.51      368.81     22.95 o 
   7   6   1      186.71      205.82     20.24 o 
   8   6   1       32.16       48.75     14.42 o 
   9   6   1       35.17       51.73     15.14 o 
  10   6   1        0.81      -11.44     13.24 o 
  -9   7   1        7.92        1.87     13.20 o 
  -8   7   1        8.45        8.90     13.78 o 
  -7   7   1       16.65       13.63     14.12 o 
  -6   7   1      246.92      277.95     36.05 o 
  -5   7   1      187.56      220.86     32.71 o 
  -4   7   1      853.03      894.70     57.09 o 
  -3   7   1      138.33      138.98     25.00 o 
  -2   7   1      669.16      741.09     35.50 o 
  -1   7   1       79.57       79.96     13.92 o 
   0   7   1      145.36       98.32     13.77 o 
   1   7   1       79.82       58.30     11.32 o 
   2   7   1      670.06      696.92     36.09 o 
   3   7   1      136.43      139.54     16.99 o 
   4   7   1      861.82      899.20     37.44 o 
   5   7   1      188.69      210.57     17.81 o 
   6   7   1      244.69      294.33     41.09 o 
   7   7   1       16.53       18.02      9.94 o 
   8   7   1        8.35       22.92     13.01 o 
   9   7   1        8.03        4.64     11.34 o 
  -9   8   1       20.97      595.13    446.09 o 
  -8   8   1       35.59       34.53     14.32 o 
  -7   8   1        9.59       11.67     13.80 o 
  -6   8   1       57.45       52.56     18.57 o 
  -5   8   1      112.52       95.85     27.50 o 
  -4   8   1       26.96       30.63     22.09 o 
  -3   8   1      186.92      182.73     32.50 o 
  -2   8   1       24.48       30.63     22.09 o 
  -1   8   1      358.53      347.37     27.85 o 
   0   8   1      409.66      433.31     21.95 o 
   1   8   1      361.61      330.34     23.27 o 
   2   8   1       25.89       31.42     13.85 o 
   3   8   1      188.06      198.26     28.75 o 
   4   8   1       26.86        7.41     17.36 o 
   5   8   1      112.97      109.72     15.16 o 
   6   8   1       57.81       50.22     15.19 o 
   7   8   1        9.15        0.98     11.15 o 
   8   8   1       34.61       44.06     15.23 o 
   9   8   1       21.09       24.89     18.63 o 
  -8   9   1        5.07        5.80     13.62 o 
  -7   9   1        0.93       12.11     11.60 o 
  -6   9   1        3.44       10.00     14.20 o 
  -5   9   1       88.23       95.98     24.06 o 
  -4   9   1       14.12       13.75     21.46 o 
  -3   9   1      285.75      285.04     37.92 o 
  -2   9   1      114.27      138.35     31.46 o 
  -1   9   1       18.15       27.92     23.75 o 
   0   9   1      114.73       83.66     16.69 o 
   1   9   1       16.98       17.54     13.33 o 
   2   9   1      116.17      113.10     17.55 o 
   3   9   1      287.55      259.99     25.25 o 
   4   9   1       13.31        2.43     10.52 o 
   5   9   1       87.59      101.20     18.68 o 
   6   9   1        3.48       -0.98     15.99 o 
   7   9   1        0.91       -2.00     12.20 o 
   8   9   1        5.12        3.70     15.11 o 
  -7  10   1       68.24       43.63     21.57 o 
  -6  10   1       15.57       11.34     14.36 o 
  -5  10   1       97.22      139.03     26.88 o 
  -4  10   1       14.61        2.55     18.33 o 
  -3  10   1       27.82       28.75     25.21 o 
  -2  10   1      185.49      169.40     35.42 o 
  -1  10   1      138.14      151.86     25.46 o 
   0  10   1        3.34       -1.45     15.24 o 
   1  10   1      140.27      118.17     19.60 o 
   2  10   1      185.95      205.81     23.58 o 
   3  10   1       27.04       25.19     18.87 o 
   4  10   1       14.66       -1.16     13.68 o 
   5  10   1       97.48       79.77     21.82 o 
   6  10   1       15.36       32.46     23.44 o 
   7  10   1       67.36       59.14     43.03 o 
  -5  11   1       10.57       13.60     14.69 o 
  -4  11   1        6.14       27.09     34.17 o 
  -3  11   1       54.47       88.06     24.56 o 
  -2  11   1       25.03       58.13     29.59 o 
  -1  11   1        2.52        9.96     17.12 o 
   0  11   1        1.25        7.92     28.13 o 
   1  11   1        2.35       -9.17     20.21 o 
   3  11   1       54.89       64.92     22.59 o 
   4  11   1        5.41        2.25     18.23 o 
   5  11   1       10.94       11.30     26.98 o 
   1  12   1       20.26       38.34     35.00 o 
   2  12   1       37.40       32.58     21.11 o 
   3  12   1       10.85       18.75     17.92 o 
   0   0   2    20479.70    18508.95    162.11 o 
   1   0   2     1038.74     1074.79     16.93 o 
   2   0   2     7897.77     8015.60     82.68 o 
   3   0   2     5012.62     4719.96     89.29 o 
   4   0   2      418.25      420.47     10.20 o 
   5   0   2      146.30      145.76      7.41 o 
   6   0   2      251.70      234.11      9.09 o 
   7   0   2        0.79       -0.43      5.29 o 
   8   0   2      751.72      752.68     26.88 o 
   9   0   2        4.37        6.38     11.02 o 
  10   0   2       48.18       47.80     16.91 o 
  11   0   2        0.02       -5.06     12.59 o 
 -11   1   2       34.43       24.68     15.62 o 
 -10   1   2       55.40       65.67     15.90 o 
  -9   1   2        3.86       35.85     14.78 o 
  -8   1   2       34.85       35.38     10.64 o 
  -7   1   2      106.38       73.48      7.29 o 
  -6   1   2      107.96      100.74      7.73 o 
  -5   1   2      316.04      293.61      9.95 o 
  -4   1   2      461.31      446.63     16.41 o 
  -3   1   2     2204.77     2082.80     24.59 o 
  -2   1   2     3671.65     3725.07     29.25 o 
  -1   1   2     1086.30     1099.15     22.42 o 
   0   1   2      243.09      240.04      7.58 o 
   1   1   2     1098.44     1073.89     19.17 o 
   2   1   2     3666.22     3683.97     27.64 o 
   3   1   2     2176.92     2062.12     32.84 o 
   4   1   2      446.71      420.80      8.20 o 
   5   1   2      321.19      305.14      7.79 o 
   6   1   2      111.73      104.16      6.01 o 
   7   1   2      106.47       88.67      8.91 o 
   8   1   2       34.27       35.19      8.01 o 
   9   1   2        3.98       -2.43      9.83 o 
  10   1   2       55.58       62.75     15.56 o 
  11   1   2       35.27       35.61     16.41 o 
 -11   2   2        1.37        8.14     13.21 o 
 -10   2   2        0.22        3.24     10.26 o 
  -9   2   2      182.29      205.69     21.03 o 
  -8   2   2      179.16      169.97     17.01 o 
  -7   2   2      396.48      395.35     15.94 o 
  -6   2   2      204.18      214.26     12.44 o 
  -5   2   2       77.59       69.68      8.76 o 
  -4   2   2      462.84      435.72     15.91 o 
  -3   2   2      269.33      293.56     12.47 o 
  -2   2   2      283.04      259.96     10.49 o 
  -1   2   2     1756.66     1710.10     42.68 o 
   0   2   2    15876.48    15826.76    349.86 o 
   1   2   2     1790.53     1790.06     29.81 o 
   2   2   2      285.62      240.57      9.16 o 
   3   2   2      270.36      268.45     12.13 o 
   4   2   2      466.01      454.56     13.44 o 
   5   2   2       73.11       69.64      7.02 o 
   6   2   2      201.57      209.24     10.41 o 
   7   2   2      395.95      367.31     15.11 o 
   8   2   2      180.05      171.45     14.18 o 
   9   2   2      182.45      225.46     19.74 o 
  10   2   2        0.26       -8.17      9.70 o 
  11   2   2        1.41      -12.98     13.51 o 
 -11   3   2      145.95      140.10     20.02 o 
 -10   3   2       17.04       15.46     12.48 o 
  -9   3   2       33.16       38.69     12.59 o 
  -8   3   2       48.60       53.71     11.14 o 
  -7   3   2        3.87        0.57      9.95 o 
  -6   3   2      107.52      134.78     10.93 o 
  -5   3   2      146.30      134.90     11.60 o 
  -4   3   2     2144.56     2374.28     35.73 o 
  -3   3   2      766.17      804.73     22.31 o 
  -2   3   2     1004.12     1030.96     25.21 o 
  -1   3   2      236.00      217.73     10.14 o 
   0   3   2      230.10      196.30     14.00 o 
   1   3   2      243.82      239.24     14.23 o 
   2   3   2      993.32     1072.21     22.36 o 
   3   3   2      763.01      782.91     18.05 o 
   4   3   2     2153.91     2357.01     33.34 o 
   5   3   2      139.44      140.42      7.93 o 
   6   3   2      105.97      122.24     10.76 o 
   7   3   2        3.62       -0.01      5.70 o 
   8   3   2       47.87       48.92     11.47 o 
   9   3   2       32.79       36.95     13.58 o 
  10   3   2       16.86       24.87     12.39 o 
  11   3   2      146.23      154.81     22.20 o 
 -11   4   2        1.98        4.26     12.05 o 
 -10   4   2        1.70       12.89     11.97 o 
  -9   4   2      115.43       98.22     17.00 o 
  -8   4   2       47.49       61.49     11.24 o 
  -7   4   2       58.72       54.29     12.67 o 
  -6   4   2      238.80      222.20     20.44 o 
  -5   4   2        0.33        1.59      7.78 o 
  -4   4   2      317.92      334.84     29.38 o 
  -3   4   2      619.15      681.37     23.02 o 
  -2   4   2      450.39      452.66     12.50 o 
  -1   4   2      710.53      688.03     18.93 o 
   0   4   2       37.29       80.59     12.52 o 
   1   4   2      695.56      714.70     22.03 o 
   2   4   2      436.98      486.20     28.60 o 
   3   4   2      620.77      664.58     21.09 o 
   4   4   2      316.29      304.56     14.22 o 
   5   4   2        0.38       -2.80      5.80 o 
   6   4   2      241.12      242.97     14.43 o 
   7   4   2       58.47       46.85     10.08 o 
   8   4   2       46.13       52.65     11.21 o 
   9   4   2      115.26      115.47     14.15 o 
  10   4   2        1.88        4.88     12.06 o 
  11   4   2        2.03        5.37     12.59 o 
 -10   5   2      120.45      130.92     19.48 o 
  -9   5   2       54.88       48.88     13.31 o 
  -8   5   2        3.37        8.58      9.86 o 
  -7   5   2       47.17       59.25     15.12 o 
  -6   5   2       26.51        5.83     18.13 o 
  -5   5   2       38.45       47.51     19.59 o 
  -4   5   2     1122.49     1128.85     30.54 o 
  -3   5   2      285.68      310.01     20.52 o 
  -2   5   2     1589.45     1686.27     38.65 o 
  -1   5   2     1169.33     1355.59     29.96 o 
   0   5   2     5134.00     6048.56    206.07 o 
   1   5   2     1165.59     1313.57     32.91 o 
   2   5   2     1565.71     1737.66     39.16 o 
   3   5   2      287.19      306.54     16.90 o 
   4   5   2     1131.37     1195.27     31.80 o 
   5   5   2       38.75       35.99     10.36 o 
   6   5   2       27.15       13.13      9.12 o 
   7   5   2       47.06       45.35     10.73 o 
   8   5   2        3.15       -1.69      8.59 o 
   9   5   2       54.58       59.65     12.16 o 
  10   5   2      121.09      145.71     20.25 o 
 -10   6   2        8.05        4.23     13.16 o 
  -9   6   2       28.08       30.43     15.44 o 
  -8   6   2       82.26       70.90     15.00 o 
  -7   6   2       69.51       75.77     17.39 o 
  -6   6   2       39.19       55.63     22.71 o 
  -5   6   2      229.70      236.91     32.92 o 
  -4   6   2      642.05      636.34     45.42 o 
  -3   6   2       76.26       71.42     13.55 o 
  -2   6   2      372.23      378.00     16.72 o 
  -1   6   2       94.36       93.26     11.93 o 
   0   6   2     1134.33     1241.83     41.19 o 
   1   6   2      100.14       91.11     13.20 o 
   2   6   2      365.07      375.28     21.01 o 
   3   6   2       78.21       87.51     13.39 o 
   4   6   2      640.70      666.80     25.91 o 
   5   6   2      234.55      248.97     17.69 o 
   6   6   2       42.02       36.82     11.32 o 
   7   6   2       70.36       76.53     13.84 o 
   8   6   2       84.30       80.11     15.91 o 
   9   6   2       27.05       29.22     12.17 o 
  10   6   2        8.04       14.84     12.18 o 
  -9   7   2       32.57       29.91     13.77 o 
  -8   7   2       15.88       10.87     11.78 o 
  -7   7   2       99.48      110.21     21.22 o 
  -6   7   2       99.83       83.55     22.09 o 
  -5   7   2      579.26      624.88     49.17 o 
  -4   7   2      154.74      154.19     29.59 o 
  -3   7   2      539.61      502.98     44.17 o 
  -2   7   2       71.86       61.11     13.61 o 
  -1   7   2      153.58      133.84     13.74 o 
   0   7   2       94.99       79.30     11.21 o 
   1   7   2      151.81      161.62     16.34 o 
   2   7   2       71.56       75.05     13.85 o 
   3   7   2      542.92      580.90     48.82 o 
   4   7   2      154.39      147.79     15.40 o 
   5   7   2      582.93      586.31     27.07 o 
   6   7   2      100.52      128.71     26.10 o 
   7   7   2       98.89      109.11     17.55 o 
   8   7   2       15.65       11.33     13.32 o 
   9   7   2       32.26       39.08     14.26 o 
  -9   8   2       23.60       16.64     14.62 o 
  -8   8   2       17.81       14.18     10.97 o 
  -7   8   2       63.02       70.26     22.73 o 
  -6   8   2      100.33      117.52     30.00 o 
  -5   8   2       47.80       59.17     26.25 o 
  -4   8   2       34.94       31.67     18.54 o 
  -3   8   2       68.10       72.30     26.25 o 
  -2   8   2      385.76      345.88     39.17 o 
  -1   8   2      670.47      684.62     37.51 o 
   0   8   2      161.74      146.01     14.37 o 
   1   8   2      682.21      699.98     31.81 o 
   2   8   2      388.72      413.75     26.09 o 
   3   8   2       66.55       67.22     15.10 o 
   4   8   2       34.98       20.85     11.07 o 
   5   8   2       48.13       64.35     12.93 o 
   6   8   2      100.40       98.16     14.78 o 
   7   8   2       62.37       66.94     22.11 o 
   8   8   2       17.29       33.52     16.19 o 
   9   8   2       22.99       32.63     17.91 o 
  -8   9   2       10.37       10.14     13.90 o 
  -7   9   2        1.62       11.34     14.15 o 
  -6   9   2       48.49       69.44     20.73 o 
  -5   9   2        6.91       -7.71     22.09 o 
  -4   9   2      271.30      272.74     40.01 o 
  -3   9   2      170.48      168.56     35.00 o 
  -2   9   2       33.54       37.92     25.00 o 
  -1   9   2       15.85        2.29     17.71 o 
   0   9   2       84.69       89.04     16.86 o 
   1   9   2       15.56       17.13     12.55 o 
   2   9   2       34.28       42.64     15.08 o 
   3   9   2      171.36      191.99     22.42 o 
   4   9   2      272.25      306.87     28.32 o 
   5   9   2        6.96       -0.74     15.34 o 
   6   9   2       47.56       59.79     27.19 o 
   7   9   2        1.63       -9.05     16.68 o 
   8   9   2       10.12       18.39     17.01 o 
  -7  10   2       11.76       15.76     13.54 o 
  -6  10   2       93.82      109.60     25.03 o 
  -5  10   2       26.17        6.46     23.75 o 
  -4  10   2       21.81       15.21     24.80 o 
  -3  10   2       53.64       38.34     28.13 o 
  -2  10   2       53.34       83.14     30.00 o 
  -1  10   2       56.82       51.43     18.73 o 
   0  10   2      127.42      165.00     25.11 o 
   1  10   2       56.56       51.85     30.84 o 
   2  10   2       54.83       51.95     14.93 o 
   3  10   2       54.14       28.20     17.48 o 
   4  10   2       22.14        8.90     13.51 o 
   5  10   2       25.96       14.24     15.08 o 
   6  10   2       93.80      107.74     59.28 o 
   7  10   2       11.60     1403.45   1071.29 o 
  -5  11   2       26.19       39.24     21.18 o 
  -4  11   2       22.02       29.54     22.17 o 
  -3  11   2        8.52       23.34     27.30 o 
  -2  11   2        8.82       18.54     27.30 o 
  -1  11   2       14.31       27.92     22.92 o 
   0  11   2       33.38       27.30     31.05 o 
   1  11   2       14.26       31.72     16.82 o 
   2  11   2        9.23       -9.77     29.38 o 
   3  11   2        9.59       16.17     14.13 o 
   4  11   2       23.46       24.39     24.90 o 
   5  11   2       25.17       13.29     13.86 o 
  -2  12   2        1.54       11.67     21.67 o 
  -1  12   2       79.79       52.73     18.96 o 
   0  12   2       37.42       45.12     21.78 o 
   1  12   2       80.09      108.96     34.17 o 
   2  12   2        1.55       10.22     19.85 o 
   1   0   3       47.66       70.95      5.17 o 
   2   0   3       12.01        2.68      4.52 o 
   3   0   3        7.54        7.08      4.65 o 
   4   0   3      516.53      462.51     12.24 o 
   5   0   3       35.90       28.74      5.13 o 
   6   0   3      148.44      144.10      8.10 o 
   7   0   3      433.01      434.14     21.77 o 
   8   0   3       40.70       77.80     16.56 o 
   9   0   3      752.37      839.12     35.08 o 
  10   0   3        7.69        6.31     13.12 o 
  11   0   3        1.37       -0.02     13.66 o 
 -11   1   3      102.09       80.67     17.56 o 
 -10   1   3       32.09       32.84     17.21 o 
  -9   1   3       20.55       16.44     10.32 o 
  -8   1   3      150.61      131.95     13.19 o 
  -7   1   3       25.25       10.09      5.94 o 
  -6   1   3       34.05       25.13      6.20 o 
  -5   1   3      285.99      278.86     10.34 o 
  -4   1   3      929.56      912.35     15.90 o 
  -3   1   3     2991.70     2848.09     30.10 o 
  -2   1   3     8219.12     8196.11     50.71 o 
  -1   1   3    11876.81    11749.18    187.18 o 
   0   1   3       52.52       64.26      5.16 o 
   1   1   3    11855.67    11795.42     95.63 o 
   2   1   3     8240.38     8042.80     47.91 o 
   3   1   3     2992.71     2880.34     28.16 o 
   4   1   3      916.78      874.10     17.47 o 
   5   1   3      281.37      265.95      7.47 o 
   6   1   3       33.37       29.69      6.23 o 
   7   1   3       25.02       17.09      6.30 o 
   8   1   3      151.15      128.59     10.99 o 
   9   1   3       19.19       12.28     11.63 o 
  10   1   3       32.72       33.55     12.85 o 
  11   1   3      102.26       68.94     17.93 o 
 -11   2   3       12.02        8.18     12.10 o 
 -10   2   3       27.37       19.24     12.31 o 
  -9   2   3       67.68       84.33     16.18 o 
  -8   2   3      234.12      244.50     18.98 o 
  -7   2   3      234.59      236.88     14.61 o 
  -6   2   3      407.07      385.31     18.07 o 
  -5   2   3      504.28      514.70     32.87 o 
  -4   2   3      215.45      206.27      9.51 o 
  -3   2   3      537.42      535.33     12.45 o 
  -2   2   3     2303.67     2423.54     39.16 o 
  -1   2   3      690.73      637.41     11.85 o 
   0   2   3     8438.33     8113.91    140.48 o 
   1   2   3      682.14      635.50     24.07 o 
   2   2   3     2318.42     2410.51     24.74 o 
   3   2   3      542.11      544.54     13.77 o 
   4   2   3      215.91      222.79     10.53 o 
   5   2   3      507.32      504.16     13.62 o 
   6   2   3      397.56      366.46     13.00 o 
   7   2   3      233.19      250.59     16.59 o 
   8   2   3      234.96      240.94     17.62 o 
   9   2   3       67.78       81.22     16.00 o 
  10   2   3       28.05       19.34     12.41 o 
  11   2   3       12.27       13.85     12.96 o 
 -11   3   3       12.29       24.68     13.52 o 
 -10   3   3      148.22      152.02     21.42 o 
  -9   3   3       54.12       57.40     12.63 o 
  -8   3   3       15.31       18.09      9.32 o 
  -7   3   3       61.96       74.68     11.85 o 
  -6   3   3       56.87       64.67     10.06 o 
  -5   3   3      482.43      506.04     19.37 o 
  -4   3   3      501.99      480.70     20.32 o 
  -3   3   3      987.12     1060.59     18.85 o 
  -2   3   3      951.91      908.84     22.98 o 
  -1   3   3      926.20      939.52     19.84 o 
   0   3   3      124.41       98.85     10.30 o 
   1   3   3      919.88      957.34     23.88 o 
   2   3   3      949.53      903.96     17.93 o 
   3   3   3      984.65     1037.24     27.42 o 
   4   3   3      504.94      489.80     17.83 o 
   5   3   3      483.85      505.42     13.00 o 
   6   3   3       60.33       55.36      8.95 o 
   7   3   3       62.25       52.07      8.72 o 
   8   3   3       14.78        6.63      7.31 o 
   9   3   3       54.23       53.32     12.05 o 
  10   3   3      148.95      201.00     21.53 o 
  11   3   3       11.98       13.67     13.32 o 
 -11   4   3        1.15       54.40     75.00 o 
 -10   4   3       10.97        8.63     11.40 o 
  -9   4   3       10.19       22.21     12.11 o 
  -8   4   3      174.91      166.32     20.86 o 
  -7   4   3      249.68      234.09     23.82 o 
  -6   4   3       87.33       72.09     18.13 o 
  -5   4   3       28.92       23.75      8.70 o 
  -4   4   3      216.16      221.32     10.53 o 
  -3   4   3        7.94       13.25      6.85 o 
  -2   4   3        8.37        3.08      6.20 o 
  -1   4   3      375.47      360.99     14.62 o 
   0   4   3      791.00      758.28     28.33 o 
   1   4   3      358.93      349.44     14.21 o 
   2   4   3        7.63       -1.71      6.58 o 
   3   4   3        7.17       10.39      6.77 o 
   4   4   3      213.64      231.53     14.06 o 
   5   4   3       27.73       24.77      7.14 o 
   6   4   3       85.99       87.87     10.30 o 
   7   4   3      250.85      223.50     14.75 o 
   8   4   3      177.65      165.30     18.04 o 
   9   4   3        9.08       33.41     11.55 o 
  10   4   3       11.12       13.68     10.96 o 
  11   4   3        1.12        4.15     10.88 o 
 -10   5   3        7.73       -1.62     12.84 o 
  -9   5   3       66.67       57.40     14.13 o 
  -8   5   3      184.68      180.96     22.61 o 
  -7   5   3        5.87       -6.88     16.88 o 
  -6   5   3      118.06      125.64     27.30 o 
  -5   5   3      384.27      396.30     36.25 o 
  -4   5   3      225.90      240.04     12.99 o 
  -3   5   3     1170.50     1154.19     45.74 o 
  -2   5   3      192.35      190.40     18.97 o 
  -1   5   3      596.88      649.14     21.58 o 
   0   5   3       13.85       14.61     11.33 o 
   1   5   3      602.47      639.72     20.73 o 
   2   5   3      190.48      204.71     13.22 o 
   3   5   3     1163.72     1168.74     31.40 o 
   4   5   3      226.98      244.95     15.57 o 
   5   5   3      383.26      390.91     19.31 o 
   6   5   3      118.07      101.77     11.79 o 
   7   5   3        6.19       11.50      8.66 o 
   8   5   3      183.49      196.15     19.95 o 
   9   5   3       68.05       77.84     13.92 o 
  10   5   3        7.63        4.80     12.53 o 
 -10   6   3        1.02      -13.13     14.27 o 
  -9   6   3       30.21       24.33     11.58 o 
  -8   6   3       58.54       64.13     17.25 o 
  -7   6   3       15.12       11.46     14.79 o 
  -6   6   3      220.13      205.65     29.38 o 
  -5   6   3      125.41      136.69     28.75 o 
  -4   6   3       36.66       27.30     20.63 o 
  -3   6   3       96.90       87.06     21.15 o 
  -2   6   3       55.72       47.64      8.68 o 
  -1   6   3     1255.14     1287.44     43.27 o 
   0   6   3        2.72        0.91      8.42 o 
   1   6   3     1246.86     1311.66     43.66 o 
   2   6   3       56.48       47.22      9.92 o 
   3   6   3       95.25       98.88     12.40 o 
   4   6   3       37.60       44.34     11.94 o 
   5   6   3      122.78      121.49     13.97 o 
   6   6   3      225.18      223.72     26.95 o 
   7   6   3       16.56       24.55     10.78 o 
   8   6   3       56.67       65.96     12.89 o 
   9   6   3       30.44       37.15     11.07 o 
  10   6   3        1.12       -4.73     10.71 o 
  -9   7   3       13.29       23.16     15.34 o 
  -8   7   3        9.58        5.29     12.72 o 
  -7   7   3       43.93       39.38     25.63 o 
  -6   7   3      179.22      192.94     34.38 o 
  -5   7   3        3.92       13.75     16.25 o 
  -4   7   3      950.82      893.25     59.59 o 
  -3   7   3      667.96      692.38     54.17 o 
  -2   7   3      120.48      119.69     17.06 o 
  -1   7   3       13.10        2.33      8.94 o 
   0   7   3       10.94        7.68      8.45 o 
   1   7   3       12.92        4.47     10.29 o 
   2   7   3      117.41      129.98     13.21 o 
   3   7   3      668.14      721.49     27.21 o 
   4   7   3      963.06      984.31     33.29 o 
   5   7   3        3.79       10.77     10.35 o 
   6   7   3      178.40      192.53     20.19 o 
   7   7   3       43.82       64.64     13.25 o 
   8   7   3        9.94       -3.71     15.48 o 
   9   7   3       13.38       14.38     18.23 o 
  -9   8   3       13.05       14.12     12.48 o 
  -8   8   3       69.96       62.77     17.19 o 
  -7   8   3       37.64       17.50     22.09 o 
  -6   8   3       46.88       98.76     29.17 o 
  -5   8   3      153.74      148.98     32.92 o 
  -4   8   3       34.06       11.67     17.29 o 
  -3   8   3      314.89      289.83     40.84 o 
  -2   8   3      256.40      233.57     37.51 o 
  -1   8   3      195.19      172.06     28.02 o 
   0   8   3      468.25      515.94     24.00 o 
   1   8   3      196.75      178.88     18.27 o 
   2   8   3      260.52      234.10     32.81 o 
   3   8   3      316.34      288.94     19.26 o 
   4   8   3       34.18       22.19     11.57 o 
   5   8   3      153.68      150.90     21.19 o 
   6   8   3       48.92       61.58     21.44 o 
   7   8   3       36.79       33.73     14.80 o 
   8   8   3       69.07       62.49     22.40 o 
   9   8   3       13.05        2.78     13.65 o 
  -8   9   3        4.24        7.00     11.00 o 
  -7   9   3       10.25       11.95     14.72 o 
  -6   9   3        8.38        5.00     22.92 o 
  -5   9   3      190.65      233.16     39.59 o 
  -4   9   3       98.87       93.35     30.63 o 
  -3   9   3      119.88      143.35     35.00 o 
  -2   9   3       20.43       27.71     25.00 o 
  -1   9   3      144.61      128.14     30.21 o 
   0   9   3       69.57       67.77     16.46 o 
   1   9   3      143.12      162.74     16.96 o 
   2   9   3       20.39       11.62     12.20 o 
   3   9   3      123.51      145.54     22.03 o 
   4   9   3       98.87       98.93     23.37 o 
   5   9   3      188.05      202.10     24.08 o 
   6   9   3        8.77       -4.57     12.11 o 
   7   9   3       10.28       31.34     17.30 o 
   8   9   3        4.35       13.61     13.75 o 
  -6  10   3       15.86       17.71     26.25 o 
  -5  10   3       64.35       83.34     30.84 o 
  -4  10   3       15.63       -3.54     23.54 o 
  -3  10   3       31.23       29.80     21.46 o 
  -2  10   3       39.91       44.13     27.50 o 
  -1  10   3      207.69      182.43     27.92 o 
   0  10   3      148.58      138.15     29.48 o 
   1  10   3      214.19      221.86     23.43 o 
   2  10   3       40.48       39.43     15.61 o 
   3  10   3       30.63       21.82     16.14 o 
   4  10   3       15.61        6.09     16.21 o 
   5  10   3       64.89       56.59     16.14 o 
   6  10   3       15.64       10.69     12.98 o 
  -5  11   3       12.39       19.38     22.50 o 
  -4  11   3        4.57      -16.25     18.34 o 
  -3  11   3       11.83        6.67     20.42 o 
  -2  11   3        8.19       29.80     22.29 o 
  -1  11   3        9.64        7.13     17.62 o 
   0  11   3       12.03        7.87     19.14 o 
   1  11   3        9.33       22.05     17.64 o 
   2  11   3        8.72       -4.52     19.17 o 
   3  11   3       12.98       10.71     15.01 o 
   4  11   3        4.84        4.20     16.90 o 
   5  11   3       12.42       11.44     13.66 o 
  -2  12   3       31.53       39.38     32.50 o 
  -1  12   3       10.94       12.29     24.38 o 
   0  12   3       75.30       79.63     23.79 o 
   1  12   3       10.77        6.57     17.25 o 
   2  12   3       31.64       33.57     18.26 o 
   0   0   4     2534.24     2556.34     31.89 o 
   1   0   4    10670.20    10606.34    117.68 o 
   2   0   4    11918.15    12015.83    163.30 o 
   3   0   4        1.15       -0.13      4.78 o 
   4   0   4      130.44      145.58      8.12 o 
   5   0   4       24.00       27.81      5.77 o 
   6   0   4      207.59      207.86      9.06 o 
   7   0   4      149.17      152.43     10.44 o 
   8   0   4     1133.63     1216.32     37.63 o 
   9   0   4        0.24        7.69     10.45 o 
  10   0   4        3.48       13.89     13.29 o 
  11   0   4        5.93       10.50     15.26 o 
 -11   1   4       38.10       25.73     14.10 o 
 -10   1   4       63.42       68.30     27.74 o 
  -9   1   4       77.91       71.54     12.35 o 
  -8   1   4        3.01        2.58      9.56 o 
  -7   1   4       25.37       18.61      6.05 o 
  -6   1   4      348.79      357.42     12.43 o 
  -5   1   4      616.67      612.35     14.82 o 
  -4   1   4      116.22       96.11      6.69 o 
  -3   1   4     3943.79     3842.81     69.89 o 
  -2   1   4      652.10      624.03     15.35 o 
  -1   1   4      619.22      615.75     11.10 o 
   0   1   4      327.69      304.76      8.83 o 
   1   1   4      625.20      598.31     10.78 o 
   2   1   4      632.75      569.38     11.27 o 
   3   1   4     3958.86     3863.26     33.17 o 
   4   1   4      120.72       94.19      7.29 o 
   5   1   4      605.41      604.39     14.39 o 
   6   1   4      348.38      373.53     14.44 o 
   7   1   4       25.66       23.55      6.50 o 
   8   1   4        3.28        4.48      7.55 o 
   9   1   4       80.12       74.30     14.16 o 
  10   1   4       63.81       82.27     16.26 o 
  11   1   4       38.18       59.94     15.82 o 
 -11   2   4        1.19       -9.78      8.96 o 
 -10   2   4       15.98       25.88     10.91 o 
  -9   2   4      157.46      143.44     17.68 o 
  -8   2   4      227.43      239.22     18.24 o 
  -7   2   4      293.81      284.93     15.84 o 
  -6   2   4      108.33       94.16     10.79 o 
  -5   2   4      310.11      277.71     16.81 o 
  -4   2   4      703.25      653.49     16.44 o 
  -3   2   4      641.37      620.80     16.07 o 
  -2   2   4       37.81       52.88      5.04 o 
  -1   2   4     6065.65     6140.83     80.33 o 
   0   2   4     2770.40     2519.43     32.05 o 
   1   2   4     6003.90     6007.68     84.07 o 
   2   2   4       38.19       47.20      5.62 o 
   3   2   4      633.78      621.35     14.37 o 
   4   2   4      700.38      665.09     16.45 o 
   5   2   4      304.67      275.30     12.34 o 
   6   2   4      110.39      105.48      9.88 o 
   7   2   4      291.14      307.78     14.88 o 
   8   2   4      227.43      199.48     13.88 o 
   9   2   4      155.52      158.66     18.31 o 
  10   2   4       16.50       12.66     13.74 o 
  11   2   4        1.16        2.37     13.38 o 
 -11   3   4       96.00       85.81     16.57 o 
 -10   3   4       23.73       21.19     11.62 o 
  -9   3   4       24.26       28.09     12.08 o 
  -8   3   4       37.33       40.65     11.92 o 
  -7   3   4       75.87       91.83     15.50 o 
  -6   3   4       23.27       19.97      7.80 o 
  -5   3   4       64.80       70.37     10.13 o 
  -4   3   4      708.05      760.31     26.28 o 
  -3   3   4      602.62      608.62     14.43 o 
  -2   3   4      813.59      825.67     14.32 o 
  -1   3   4      643.65      647.50     14.40 o 
   0   3   4     3428.17     3402.76     41.07 o 
   1   3   4      650.89      691.95     19.25 o 
   2   3   4      803.17      821.37     21.84 o 
   3   3   4      583.52      569.63     16.80 o 
   4   3   4      709.73      739.75     18.78 o 
   5   3   4       66.08       58.08      6.06 o 
   6   3   4       23.73       38.55      7.58 o 
   7   3   4       76.09       56.82      9.27 o 
   8   3   4       37.45       31.30      9.13 o 
   9   3   4       23.97       29.13      9.75 o 
  10   3   4       23.12       27.26     14.27 o 
  11   3   4       96.32      112.39     19.13 o 
 -11   4   4        1.76      462.36    496.76 o 
 -10   4   4        1.76      -10.39      9.54 o 
  -9   4   4       58.40       57.16     22.77 o 
  -8   4   4       31.50       44.54     12.00 o 
  -7   4   4      241.28      206.69     28.34 o 
  -6   4   4      185.07      197.53     28.34 o 
  -5   4   4       20.12       58.28     35.21 o 
  -4   4   4      366.40      370.51     12.50 o 
  -3   4   4      278.56      276.63     16.42 o 
  -2   4   4       75.88       82.13      6.48 o 
  -1   4   4      436.02      475.54     14.69 o 
   0   4   4       45.45       44.08      9.31 o 
   1   4   4      424.89      475.52     15.85 o 
   2   4   4       74.30       79.15      8.55 o 
   3   4   4      282.56      294.65     12.67 o 
   4   4   4      363.46      357.80     14.62 o 
   5   4   4       18.78       27.82     12.01 o 
   6   4   4      188.64      178.94     12.26 o 
   7   4   4      241.37      225.39     15.06 o 
   8   4   4       32.63       53.17     10.47 o 
   9   4   4       59.09       51.41     12.29 o 
  10   4   4        1.68       10.44     12.01 o 
  11   4   4        1.86       11.10     12.58 o 
 -10   5   4       64.99       53.90     17.38 o 
  -9   5   4       13.75       21.18     14.16 o 
  -8   5   4        9.89       13.95     14.93 o 
  -7   5   4       19.60        2.50     13.34 o 
  -6   5   4      176.37      199.40     29.80 o 
  -5   5   4       18.49       20.84     18.75 o 
  -4   5   4      979.60      939.79     26.50 o 
  -3   5   4      113.56      101.31     10.84 o 
  -2   5   4      835.71      839.55     34.13 o 
  -1   5   4       42.52       48.78      8.49 o 
   0   5   4       55.12       65.02     10.85 o 
   1   5   4       43.63       45.51      8.79 o 
   2   5   4      833.09      952.42     25.37 o 
   3   5   4      112.87      103.03     10.60 o 
   4   5   4      987.67     1044.82     43.04 o 
   5   5   4       18.04       14.48      7.43 o 
   6   5   4      181.80      182.07     14.74 o 
   7   5   4       19.20       23.04      8.96 o 
   8   5   4       10.22       13.57      9.43 o 
   9   5   4       13.41       13.24     11.30 o 
  10   5   4       65.35       63.75     15.54 o 
 -10   6   4        6.47       11.38     13.02 o 
  -9   6   4        9.25       13.55     12.39 o 
  -8   6   4       64.41       46.40     14.81 o 
  -7   6   4       13.35       21.67     16.04 o 
  -6   6   4       63.23       77.93     21.67 o 
  -5   6   4      157.93      197.53     33.13 o 
  -4   6   4       18.45       28.34     20.21 o 
  -3   6   4      357.62      331.54     17.76 o 
  -2   6   4      258.66      245.96     12.33 o 
  -1   6   4      138.03      119.38     11.38 o 
   0   6   4     1166.41     1165.01     29.58 o 
   1   6   4      144.18      138.68     12.51 o 
   2   6   4      255.93      273.65     16.23 o 
   3   6   4      356.71      330.72     18.34 o 
   4   6   4       19.14        8.35      8.81 o 
   5   6   4      157.77      173.04     15.22 o 
   6   6   4       60.02       66.87     16.90 o 
   7   6   4       13.60       18.70     10.25 o 
   8   6   4       66.95       71.08     12.00 o 
   9   6   4        8.81       15.00     15.34 o 
  10   6   4        6.30        9.84     14.17 o 
  -9   7   4       20.81       27.43     14.87 o 
  -8   7   4       37.87       27.24     14.93 o 
  -7   7   4       25.98       21.46     21.25 o 
  -6   7   4      188.46      193.36     34.59 o 
  -5   7   4      532.00      601.33     50.84 o 
  -4   7   4      511.28      545.70     49.59 o 
  -3   7   4     1186.49     1202.98     46.78 o 
  -2   7   4      174.56      194.20     36.39 o 
  -1   7   4      103.75      120.14     12.13 o 
   0   7   4      120.67      140.55     12.55 o 
   1   7   4      101.03       97.11     12.11 o 
   2   7   4      175.52      186.16     15.10 o 
   3   7   4     1200.74     1269.24     58.37 o 
   4   7   4      509.00      536.67     44.87 o 
   5   7   4      526.62      586.61     58.10 o 
   6   7   4      190.81      181.38     34.50 o 
   7   7   4       26.04       23.80     12.89 o 
   8   7   4       37.19       26.58     13.38 o 
   9   7   4       20.99        7.31     15.57 o 
  -8   8   4       79.96       63.59     24.07 o 
  -7   8   4       44.98       39.80     24.80 o 
  -6   8   4       83.83       91.89     29.80 o 
  -5   8   4       78.61       79.39     28.75 o 
  -4   8   4      429.53      463.40     49.17 o 
  -3   8   4      228.10      177.52     32.09 o 
  -2   8   4        2.74       12.46     14.85 o 
  -1   8   4      191.45      165.25     18.27 o 
   0   8   4      529.37      573.95     25.12 o 
   1   8   4      196.99      200.04     16.62 o 
   2   8   4        3.23      -10.25      9.80 o 
   3   8   4      226.83      230.59     32.10 o 
   4   8   4      432.27      497.27     32.36 o 
   5   8   4       78.64       94.05     17.63 o 
   6   8   4       83.45       91.10     32.28 o 
   7   8   4       45.09       43.83     16.41 o 
   8   8   4       79.15       66.58     25.57 o 
  -8   9   4        7.71       12.64     11.43 o 
  -7   9   4       22.34       36.25     20.21 o 
  -6   9   4      136.22      159.60     36.46 o 
  -5   9   4       35.19       43.34     26.67 o 
  -4   9   4       94.74      113.35     27.92 o 
  -3   9   4      137.73      142.31     31.88 o 
  -2   9   4      109.48      128.92     20.29 o 
  -1   9   4      104.67       74.49     18.34 o 
   0   9   4      146.29      135.33     17.95 o 
   1   9   4      102.69       94.29     26.01 o 
   2   9   4      112.40      164.52     56.80 o 
   3   9   4      137.39      147.28     19.42 o 
   4   9   4       95.28       83.75     19.25 o 
   5   9   4       34.80       53.95     23.33 o 
   6   9   4      134.66      127.17     22.50 o 
   7   9   4       22.68       13.07     21.01 o 
   8   9   4        7.45        1.80     14.83 o 
  -6  10   4       61.27       64.59     29.59 o 
  -5  10   4       17.62       10.21     19.38 o 
  -4  10   4       14.29        5.42     18.34 o 
  -3  10   4       17.61       22.09     28.13 o 
  -2  10   4       81.83       88.55     31.67 o 
  -1  10   4       87.46       78.67     22.71 o 
   0  10   4      170.52      183.20     27.47 o 
   1  10   4       88.54       61.12     16.56 o 
   2  10   4       85.08       81.06     17.94 o 
   3  10   4       17.96        7.87     16.52 o 
   4  10   4       14.57       17.20     16.79 o 
   5  10   4       17.34        9.15     14.39 o 
   6  10   4       60.58       54.91     19.13 o 
  -5  11   4        2.71       29.17     28.75 o 
  -4  11   4       15.47      -17.71     26.05 o 
  -3  11   4        3.86        3.75     27.50 o 
  -2  11   4        7.23       14.59     27.92 o 
  -1  11   4       19.02       21.83     18.92 o 
   0  11   4        4.13      -12.56     15.52 o 
   1  11   4       18.40        6.37     16.28 o 
   2  11   4        7.19        3.37     24.07 o 
   3  11   4        4.38       12.07     19.35 o 
   4  11   4       16.25       10.23     14.89 o 
   5  11   4        2.72        2.11     11.70 o 
  -2  12   4       16.13       32.09     32.30 o 
  -1  12   4       58.11       86.05     32.09 o 
   0  12   4       13.85       10.59     20.01 o 
   1  12   4       58.86       58.39     23.98 o 
   2  12   4       16.13       22.72     19.07 o 
   1   0   5     5617.74     5320.10     64.87 o 
   2   0   5     1731.69     1612.82     19.87 o 
   3   0   5     2169.71     2088.66     23.92 o 
   4   0   5      837.17      875.50     17.18 o 
   5   0   5      883.60      858.53     18.57 o 
   6   0   5       18.05       20.45      6.22 o 
   7   0   5     1705.20     1781.90     32.48 o 
   8   0   5      134.00      166.87     12.16 o 
   9   0   5       66.98       72.67     14.26 o 
  10   0   5       25.97       25.61     11.65 o 
  11   0   5        1.20        5.63     13.69 o 
 -11   1   5       29.77       49.42     18.07 o 
 -10   1   5       20.84       27.37     13.41 o 
  -9   1   5       77.90       87.35     13.49 o 
  -8   1   5       48.05       59.46     12.55 o 
  -7   1   5      129.35      121.40      9.83 o 
  -6   1   5      141.58      137.22      9.39 o 
  -5   1   5      802.23      783.89     29.79 o 
  -4   1   5     2254.08     2276.42     55.85 o 
  -3   1   5      638.95      646.61     16.35 o 
  -2   1   5      239.11      249.01     11.79 o 
  -1   1   5     1085.44     1076.43     16.05 o 
   0   1   5     3280.45     3087.68     38.86 o 
   1   1   5     1074.99      984.79     28.99 o 
   2   1   5      231.94      224.59      8.18 o 
   3   1   5      616.38      646.10     14.02 o 
   4   1   5     2266.18     2276.68     30.10 o 
   5   1   5      812.09      820.90     19.05 o 
   6   1   5      143.06      135.66      9.78 o 
   7   1   5      129.27      110.08     10.00 o 
   8   1   5       49.35       54.39      9.31 o 
   9   1   5       75.82       70.24     15.28 o 
  10   1   5       20.65       13.68     12.08 o 
  11   1   5       29.65       41.60     14.30 o 
 -11   2   5        4.36       12.07     13.43 o 
 -10   2   5       14.65       23.90     12.36 o 
  -9   2   5       23.41       34.12     14.29 o 
  -8   2   5      274.33      256.44     18.44 o 
  -7   2   5      415.66      397.85     21.29 o 
  -6   2   5      129.97      136.40     11.05 o 
  -5   2   5      101.30      100.92      9.17 o 
  -4   2   5      349.68      335.81     13.18 o 
  -3   2   5     1516.50     1590.47     27.32 o 
  -2   2   5      850.82      908.35     16.18 o 
  -1   2   5     1125.37     1171.96     18.38 o 
   0   2   5     2634.67     2600.01     42.79 o 
   1   2   5     1124.16     1145.54     47.97 o 
   2   2   5      854.49      879.84     14.42 o 
   3   2   5     1522.11     1565.72     22.91 o 
   4   2   5      347.41      348.37     16.29 o 
   5   2   5      102.63       90.33      8.70 o 
   6   2   5      126.43      150.37     10.99 o 
   7   2   5      414.89      406.36     17.15 o 
   8   2   5      274.32      263.04     14.83 o 
   9   2   5       23.65       15.34     10.11 o 
  10   2   5       14.32       18.85     12.11 o 
  11   2   5        4.39        7.47     14.03 o 
 -11   3   5       13.60       16.57     14.27 o 
 -10   3   5       71.58       75.90     15.49 o 
  -9   3   5       39.70       45.66     14.30 o 
  -8   3   5        7.26        9.58     12.54 o 
  -7   3   5       37.29       45.54     11.47 o 
  -6   3   5      123.56      106.83     12.04 o 
  -5   3   5      319.40      268.78     20.04 o 
  -4   3   5      195.29      180.85     14.24 o 
  -3   3   5     1202.40     1281.97     20.99 o 
  -2   3   5      196.68      203.46     12.90 o 
  -1   3   5       10.40       21.71      5.83 o 
   0   3   5       80.10       90.14      8.55 o 
   1   3   5       11.45       17.35      5.06 o 
   2   3   5      192.69      185.64      8.58 o 
   3   3   5     1197.75     1260.21     23.98 o 
   4   3   5      195.16      183.73     10.30 o 
   5   3   5      318.08      320.40     13.74 o 
   6   3   5      128.66      115.96     10.62 o 
   7   3   5       37.37       35.10      8.24 o 
   8   3   5        6.87        2.94      8.63 o 
   9   3   5       39.93       51.85     10.42 o 
  10   3   5       72.75      101.11     16.98 o 
  11   3   5       13.27       16.33     13.66 o 
 -11   4   5        2.74       38.80     37.19 o 
 -10   4   5        9.77       17.77     11.22 o 
  -9   4   5       46.11       47.31     15.08 o 
  -8   4   5      336.23      331.29     36.88 o 
  -7   4   5      112.85      123.14     23.54 o 
  -6   4   5       95.23       58.01     11.35 o 
  -5   4   5       91.85       74.60     12.91 o 
  -4   4   5      123.20      127.86      7.98 o 
  -3   4   5      483.96      485.54     11.38 o 
  -2   4   5       74.08       90.66      7.46 o 
  -1   4   5      287.43      268.34     17.29 o 
   0   4   5     4373.89     4418.87     53.28 o 
   1   4   5      296.97      292.20     12.41 o 
   2   4   5       76.62       85.50      8.66 o 
   3   4   5      478.05      474.81     18.75 o 
   4   4   5      121.27      123.40      9.32 o 
   5   4   5       88.04       82.08      8.72 o 
   6   4   5       93.66       84.62      9.94 o 
   7   4   5      117.07      126.38     12.26 o 
   8   4   5      339.79      364.70     19.34 o 
   9   4   5       44.02       74.22     21.80 o 
  10   4   5       10.16       15.00     12.83 o 
  11   4   5        2.67        1.04     12.31 o 
 -10   5   5        6.89       -5.99     12.04 o 
  -9   5   5       78.53      101.06     27.30 o 
  -8   5   5        6.36       -7.50     12.92 o 
  -7   5   5        2.45        8.13     14.38 o 
  -6   5   5      158.17      108.76     22.71 o 
  -5   5   5      442.52      409.43     40.42 o 
  -4   5   5      174.09      176.21     16.70 o 
  -3   5   5      782.61      734.84     22.57 o 
  -2   5   5       12.96        3.49      5.41 o 
  -1   5   5     1131.31     1161.80     32.73 o 
   0   5   5       53.66       40.78      8.16 o 
   1   5   5     1134.24     1183.89     26.54 o 
   2   5   5       13.20        7.46      6.96 o 
   3   5   5      783.97      775.69     33.07 o 
   4   5   5      174.37      181.88     12.25 o 
   5   5   5      441.55      430.79     18.02 o 
   6   5   5      157.44      157.89     13.96 o 
   7   5   5        2.25        1.20      7.37 o 
   8   5   5        5.98       13.13      9.69 o 
   9   5   5       80.09       89.95     12.07 o 
  10   5   5        6.69       -1.93     10.38 o 
 -10   6   5       15.28       15.13     12.41 o 
  -9   6   5        7.68       15.50     15.96 o 
  -8   6   5        9.17       15.42     16.25 o 
  -7   6   5      164.01      169.40     32.30 o 
  -6   6   5       70.86       79.80     22.09 o 
  -5   6   5      137.88      150.02     30.42 o 
  -4   6   5      358.11      350.88     37.92 o 
  -3   6   5       69.65       70.67     10.94 o 
  -2   6   5      138.92      135.34     13.60 o 
  -1   6   5      531.77      488.00     18.36 o 
   0   6   5       53.39       47.84     12.96 o 
   1   6   5      523.02      469.99     25.41 o 
   2   6   5      138.93      120.13     11.59 o 
   3   6   5       67.32       62.65     10.04 o 
   4   6   5      356.56      330.34     19.61 o 
   5   6   5      134.43      136.81     14.37 o 
   6   6   5       71.46       83.96     13.11 o 
   7   6   5      166.98      173.68     15.47 o 
   8   6   5        8.71       19.68     12.34 o 
   9   6   5        6.99       18.49     11.57 o 
  10   6   5       15.77        9.66     11.38 o 
  -9   7   5       14.17        6.18     21.04 o 
  -8   7   5       11.57       14.17     21.25 o 
  -7   7   5       28.02       16.88     22.29 o 
  -6   7   5      124.85      136.89     31.46 o 
  -5   7   5       14.23       32.30     19.79 o 
  -4   7   5      755.97      777.60     56.88 o 
  -3   7   5      499.78      491.12     29.62 o 
  -2   7   5      598.78      607.38     26.79 o 
  -1   7   5        8.50       13.25      8.46 o 
   0   7   5        0.53      -10.18      6.79 o 
   1   7   5        9.22        3.63      8.07 o 
   2   7   5      602.28      630.44     32.48 o 
   3   7   5      498.96      523.46     30.42 o 
   4   7   5      755.93      794.29     84.87 o 
   5   7   5       14.14        6.23     12.41 o 
   6   7   5      124.79      117.95     25.49 o 
   7   7   5       28.70       40.91     27.42 o 
   8   7   5       11.26       14.24     12.32 o 
   9   7   5       13.97       12.70     11.33 o 
  -8   8   5       32.58       35.21     22.92 o 
  -7   8   5       82.52       93.97     28.96 o 
  -6   8   5      109.85      149.19     34.17 o 
  -5   8   5      107.02       56.88     27.71 o 
  -4   8   5       37.47       35.21     20.21 o 
  -3   8   5      286.15      337.75     42.51 o 
  -2   8   5      213.50      252.38     25.35 o 
  -1   8   5      328.50      293.72     22.41 o 
   0   8   5        1.00       -6.20      8.86 o 
   1   8   5      334.45      342.05     24.45 o 
   2   8   5      215.74      233.91     22.44 o 
   3   8   5      286.87      280.27     24.94 o 
   4   8   5       36.96       30.87     13.89 o 
   5   8   5      108.72      100.52     21.13 o 
   6   8   5      107.26       91.48     18.81 o 
   7   8   5       81.40       84.12     19.86 o 
   8   8   5       33.08       38.47     16.47 o 
  -7   9   5       16.70        6.25     18.34 o 
  -6   9   5       13.46       -5.83     22.50 o 
  -5   9   5      146.23      151.48     36.25 o 
  -4   9   5      127.40      136.89     34.59 o 
  -3   9   5      122.67      100.85     29.38 o 
  -2   9   5      132.01      114.60     19.66 o 
  -1   9   5      127.57      110.97     19.15 o 
   0   9   5        0.51       -4.91     11.30 o 
   1   9   5      125.02      160.64     17.64 o 
   2   9   5      128.95      127.48     20.02 o 
   3   9   5      128.05      113.74     18.20 o 
   4   9   5      127.66      140.05     25.15 o 
   5   9   5      144.06      142.36     27.47 o 
   6   9   5       13.94        2.03     17.37 o 
   7   9   5       16.80       13.37     13.15 o 
  -6  10   5        5.43        9.38     18.96 o 
  -5  10   5       55.88       69.80     32.09 o 
  -4  10   5        2.62        9.58     25.63 o 
  -3  10   5       10.25        6.88     27.92 o 
  -2  10   5       13.22       20.00     20.63 o 
  -1  10   5      137.26      112.24     21.75 o 
   0  10   5       46.41       96.13     39.38 o 
   1  10   5      140.34      131.12     20.65 o 
   2  10   5       13.69       39.07     17.81 o 
   3  10   5       10.54       19.92     16.93 o 
   4  10   5        2.74       16.05     12.46 o 
   5  10   5       56.72       33.92     15.90 o 
   6  10   5        5.44       20.82     15.22 o 
  -5  11   5        6.61      -13.34     26.46 o 
  -4  11   5        3.04        0.21     19.59 o 
  -3  11   5       58.86       32.30     31.25 o 
  -2  11   5       17.64       19.79     28.34 o 
  -1  11   5       11.16        5.73     14.79 o 
   0  11   5       26.99        6.62     13.56 o 
   1  11   5       10.87       19.52     17.98 o 
   2  11   5       17.94       20.28     14.73 o 
   3  11   5       60.40       54.99     29.17 o 
   4  11   5        3.59       10.49     13.34 o 
   5  11   5        6.22       10.19     14.37 o 
  -2  12   5       80.53      101.26     33.13 o 
  -1  12   5       24.59       23.75     25.21 o 
   0  12   5       21.72       29.97     21.01 o 
   1  12   5       24.59       30.77     19.45 o 
   2  12   5       81.56       98.02     26.83 o 
   0   0   6    11910.27    11511.42     88.51 o 
   1   0   6     4639.45     4469.15    131.15 o 
   2   0   6     3654.01     3672.80     75.55 o 
   3   0   6        0.31       -1.57      4.46 o 
   4   0   6      261.16      297.14     11.22 o 
   5   0   6      423.61      422.53     13.67 o 
   6   0   6      806.37      850.63     21.60 o 
   7   0   6      218.40      196.64     12.11 o 
   8   0   6      472.32      484.09     20.41 o 
   9   0   6       75.99       76.04     14.69 o 
  10   0   6        0.60        4.70      9.13 o 
  11   0   6        7.49       21.63     14.63 o 
 -11   1   6       20.27       18.99     17.09 o 
 -10   1   6        2.49       -0.12     12.65 o 
  -9   1   6       89.72      103.80     14.75 o 
  -8   1   6       37.06       44.91     11.37 o 
  -7   1   6      382.23      370.48     17.93 o 
  -6   1   6        7.97        2.82      6.09 o 
  -5   1   6      755.60      757.93     17.60 o 
  -4   1   6     2194.05     2079.26     31.81 o 
  -3   1   6      664.49      603.86     18.76 o 
  -2   1   6     3611.19     3704.00     66.78 o 
  -1   1   6     2037.37     1901.78     37.88 o 
   0   1   6     1703.10     1636.29     20.21 o 
   1   1   6     2024.25     1969.91     42.19 o 
   2   1   6     3589.30     3529.45     29.01 o 
   3   1   6      657.98      571.98     13.77 o 
   4   1   6     2194.55     2038.38     28.88 o 
   5   1   6      763.05      727.49     18.22 o 
   6   1   6        7.18       11.16      5.50 o 
   7   1   6      381.15      379.75     15.72 o 
   8   1   6       36.46       41.24      9.16 o 
   9   1   6       90.90       99.20     13.90 o 
  10   1   6        2.06        6.93     11.27 o 
  11   1   6       19.77        1.66     11.78 o 
 -11   2   6        8.42        5.29     12.84 o 
 -10   2   6        6.45       -2.12     12.18 o 
  -9   2   6       61.54       55.59     16.16 o 
  -8   2   6       54.10       47.69     11.48 o 
  -7   2   6      657.82      677.36     27.70 o 
  -6   2   6      240.06      209.08     12.80 o 
  -5   2   6       57.69       60.07      8.40 o 
  -4   2   6      269.71      268.28     17.95 o 
  -3   2   6      992.50     1116.73     24.73 o 
  -2   2   6      608.78      634.59     15.74 o 
  -1   2   6     1681.65     1561.10     27.38 o 
   0   2   6     1057.61     1143.98     20.20 o 
   1   2   6     1675.79     1560.88     70.27 o 
   2   2   6      611.23      612.92     12.54 o 
   3   2   6     1003.14     1071.78     30.86 o 
   4   2   6      263.84      253.98     10.90 o 
   5   2   6       57.44       68.39      8.26 o 
   6   2   6      242.77      246.15     13.04 o 
   7   2   6      657.35      699.99     23.12 o 
   8   2   6       53.74       51.35      9.55 o 
   9   2   6       59.11       54.61     10.47 o 
  10   2   6        6.86        4.92     13.08 o 
  11   2   6        8.41       10.77     14.15 o 
 -11   3   6       38.68       24.85     11.44 o 
 -10   3   6       51.26       41.51     14.25 o 
  -9   3   6       52.98       55.95     15.42 o 
  -8   3   6       17.77       17.96     12.14 o 
  -7   3   6      109.64      114.42     13.99 o 
  -6   3   6       43.33       52.86     12.06 o 
  -5   3   6      335.86      299.15     36.15 o 
  -4   3   6       50.58       34.56      7.33 o 
  -3   3   6      924.92      942.10     22.62 o 
  -2   3   6      757.11      817.03     16.34 o 
  -1   3   6      438.26      464.74     17.68 o 
   0   3   6       60.17       57.97      7.59 o 
   1   3   6      446.10      462.27     12.93 o 
   2   3   6      749.97      805.59     14.75 o 
   3   3   6      897.14      918.02     18.24 o 
   4   3   6       49.18       39.09      6.40 o 
   5   3   6      340.65      330.96     14.12 o 
   6   3   6       44.49       44.88      8.45 o 
   7   3   6      109.70      103.59     10.82 o 
   8   3   6       18.67       10.94      8.40 o 
   9   3   6       54.02       67.73     11.53 o 
  10   3   6       50.39       61.01     15.73 o 
  11   3   6       38.40       50.24     14.88 o 
 -10   4   6        2.40        0.00     13.13 o 
  -9   4   6        9.70       23.96     16.88 o 
  -8   4   6       61.20       65.63     24.38 o 
  -7   4   6      536.88      618.00     48.55 o 
  -6   4   6       38.93       33.73     10.91 o 
  -5   4   6       69.25       69.67     13.41 o 
  -4   4   6       77.34       72.43      7.15 o 
  -3   4   6       23.14       21.65      5.26 o 
  -2   4   6       11.08        9.24      5.30 o 
  -1   4   6      457.99      460.09     14.86 o 
   0   4   6       35.45       32.69      7.10 o 
   1   4   6      447.24      491.18     14.76 o 
   2   4   6       10.80       10.56      5.77 o 
   3   4   6       23.44       15.94      5.84 o 
   4   4   6       75.58       68.79      8.33 o 
   5   4   6       69.09       66.64      8.44 o 
   6   4   6       41.84       29.81      8.28 o 
   7   4   6      539.88      574.99     21.89 o 
   8   4   6       59.75       60.09     10.71 o 
   9   4   6       10.45       18.24      9.58 o 
  10   4   6        2.55        9.68     13.34 o 
 -10   5   6       64.12       48.34     21.67 o 
  -9   5   6        7.43       18.13     20.63 o 
  -8   5   6       29.57        4.79     14.79 o 
  -7   5   6       12.38        6.04     13.75 o 
  -6   5   6      169.65      126.89     25.00 o 
  -5   5   6      122.34      127.88     16.38 o 
  -4   5   6      768.27      792.34     32.64 o 
  -3   5   6      135.64      147.34     12.05 o 
  -2   5   6      483.24      493.60     20.27 o 
  -1   5   6       43.25       45.21      7.65 o 
   0   5   6      176.13      131.88     10.85 o 
   1   5   6       45.24       44.38      7.50 o 
   2   5   6      490.80      521.81     18.06 o 
   3   5   6      136.29      136.97     10.97 o 
   4   5   6      769.69      820.36     26.27 o 
   5   5   6      121.40      140.63     11.87 o 
   6   5   6      172.60      161.35     12.72 o 
   7   5   6       12.18       25.47      9.22 o 
   8   5   6       30.04       22.81     11.26 o 
   9   5   6        7.05        7.42     12.62 o 
  10   5   6       63.74       63.03     16.19 o 
 -10   6   6        0.77        0.26      9.33 o 
  -9   6   6       17.59       26.25     22.09 o 
  -8   6   6       83.46       76.26     21.88 o 
  -7   6   6       22.17       21.04     18.54 o 
  -6   6   6       34.67       24.59     17.92 o 
  -5   6   6      146.70      163.77     32.30 o 
  -4   6   6      319.29      289.58     22.17 o 
  -3   6   6      551.16      524.36     21.86 o 
  -2   6   6       29.58       37.32     10.23 o 
  -1   6   6      495.83      502.83     19.06 o 
   0   6   6     1102.67     1125.61     24.80 o 
   1   6   6      504.05      510.57     19.49 o 
   2   6   6       30.29       36.70      8.63 o 
   3   6   6      546.90      564.44     32.93 o 
   4   6   6      316.72      342.85     17.97 o 
   5   6   6      146.39      153.12     19.49 o 
   6   6   6       36.40       27.50     12.23 o 
   7   6   6       21.54       30.32     13.26 o 
   8   6   6       84.62       94.66     15.73 o 
   9   6   6       18.31       16.48     12.06 o 
  10   6   6        0.92       59.46     49.37 o 
  -9   7   6       11.35        3.11     14.83 o 
  -8   7   6        0.31       12.50     20.21 o 
  -7   7   6       23.93        5.21     21.67 o 
  -6   7   6      116.97      159.81     33.13 o 
  -5   7   6      505.36      515.07     51.47 o 
  -4   7   6       60.79       62.51     26.88 o 
  -3   7   6      615.05      502.86     68.03 o 
  -2   7   6      440.94      388.34     21.89 o 
  -1   7   6      475.99      482.09     24.93 o 
   0   7   6       32.25       32.32      8.38 o 
   1   7   6      477.93      480.49     40.37 o 
   2   7   6      440.86      464.36     27.17 o 
   3   7   6      612.62      656.02     41.77 o 
   4   7   6       60.71       88.27     18.11 o 
   5   7   6      501.20      535.60     48.50 o 
   6   7   6      117.62      128.06     26.20 o 
   7   7   6       24.58       25.55     21.23 o 
   8   7   6        0.29       -0.39     13.49 o 
   9   7   6       11.33       -2.35     14.80 o 
  -8   8   6       33.03       30.21     22.71 o 
  -7   8   6      107.38      128.56     32.09 o 
  -6   8   6       51.38       35.84     20.84 o 
  -5   8   6       53.31       70.63     24.80 o 
  -4   8   6      164.89      152.73     35.00 o 
  -3   8   6        8.74       18.54     25.21 o 
  -2   8   6      287.69      237.02     23.79 o 
  -1   8   6      134.45      143.94     17.21 o 
   0   8   6       17.43        3.74     10.49 o 
   1   8   6      131.61      158.35     19.36 o 
   2   8   6      291.94      290.04     37.57 o 
   3   8   6        8.11       15.39     14.68 o 
   4   8   6      165.34      170.72     29.25 o 
   5   8   6       51.20       55.20     34.42 o 
   6   8   6       51.95       61.50     19.51 o 
   7   8   6      105.50      122.41     37.05 o 
   8   8   6       32.91       16.41     17.57 o 
  -7   9   6       25.67       29.38     25.00 o 
  -6   9   6      108.50       94.18     27.50 o 
  -5   9   6       65.77       60.22     24.17 o 
  -4   9   6       39.40       50.84     22.92 o 
  -3   9   6       19.57       71.26     31.05 o 
  -2   9   6      173.80      169.09     22.13 o 
  -1   9   6       41.75       29.81     14.28 o 
   0   9   6      114.23      107.89     20.93 o 
   1   9   6       40.98       25.34     14.70 o 
   2   9   6      172.20      153.92     18.83 o 
   3   9   6       19.40       31.75     15.44 o 
   4   9   6       42.83       66.53     20.40 o 
   5   9   6       64.61       44.62     16.33 o 
   6   9   6      107.90      104.97     37.12 o 
   7   9   6       26.27       24.74     15.41 o 
  -6  10   6       46.75       51.88     28.96 o 
  -5  10   6        3.42       34.17     23.13 o 
  -4  10   6       42.82       42.30     23.13 o 
  -3  10   6        4.12       -4.38     20.00 o 
  -2  10   6      115.11      115.85     30.63 o 
  -1  10   6       51.80       29.92     16.64 o 
   0  10   6       71.67      174.49     93.87 o 
   1  10   6       52.60       28.70     15.61 o 
   2  10   6      117.06      131.77     26.14 o 
   3  10   6        3.97        0.83     15.69 o 
   4  10   6       43.26       48.55     16.07 o 
   5  10   6        3.51       -1.81     12.05 o 
   6  10   6       46.64       34.00     13.93 o 
  -4  11   6       25.24       14.59     28.55 o 
  -3  11   6       26.49       17.09     23.34 o 
  -2  11   6       23.74       25.42     28.75 o 
  -1  11   6        5.25       11.50     29.27 o 
   0  11   6       13.33       23.09     20.01 o 
   1  11   6        4.93        6.26     19.73 o 
   2  11   6       24.37       31.22     14.98 o 
   3  11   6       27.52       34.39     18.33 o 
   4  11   6       25.53       35.86     17.43 o 
  -1  12   6       57.32       71.05     31.67 o 
   0  12   6       11.42        9.11     18.21 o 
   1  12   6       58.98       80.16     24.48 o 
   1   0   7     2455.80     2250.86     41.17 o 
   2   0   7      208.90      215.57     10.11 o 
   3   0   7     2471.45     2386.90     30.93 o 
   4   0   7      251.76      252.65     11.05 o 
   5   0   7     1179.64     1114.42     21.83 o 
   6   0   7      211.57      206.19     11.48 o 
   7   0   7      913.18      866.87     22.49 o 
   8   0   7        0.00        0.81      7.23 o 
   9   0   7        2.80        4.10     11.48 o 
  10   0   7        9.36       13.14     11.33 o 
  11   0   7       26.88        9.30     12.98 o 
 -11   1   7       17.56       17.54     14.05 o 
 -10   1   7        8.63        6.98     11.17 o 
  -9   1   7       14.34       13.69     10.43 o 
  -8   1   7       35.04       23.99     10.50 o 
  -7   1   7      560.63      594.00     29.71 o 
  -6   1   7       90.82       94.66     10.15 o 
  -5   1   7     1150.86     1154.01     26.86 o 
  -4   1   7     1163.74     1171.69     28.48 o 
  -3   1   7      162.22      145.82     11.18 o 
  -2   1   7      602.49      613.71     19.27 o 
  -1   1   7      542.48      534.80     17.34 o 
   0   1   7      491.84      554.27     11.05 o 
   1   1   7      535.91      545.67     13.05 o 
   2   1   7      614.65      596.06     14.96 o 
   3   1   7      153.62      136.95      8.09 o 
   4   1   7     1174.02     1152.48     21.16 o 
   5   1   7     1143.01     1100.49     22.15 o 
   6   1   7       92.24       93.44      8.67 o 
   7   1   7      565.60      564.98     19.46 o 
   8   1   7       35.91       34.57      9.01 o 
   9   1   7       13.30       12.21      9.15 o 
  10   1   7        8.60       10.43     11.76 o 
  11   1   7       16.98       27.93     13.65 o 
 -11   2   7       18.79       11.38     13.09 o 
 -10   2   7       24.35       20.12     15.57 o 
  -9   2   7       19.00       25.46     15.63 o 
  -8   2   7      401.68      468.72     25.20 o 
  -7   2   7      311.02      299.29     20.41 o 
  -6   2   7      152.58      139.95     12.06 o 
  -5   2   7      540.97      550.03     20.32 o 
  -4   2   7      790.49      779.95     23.29 o 
  -3   2   7      495.56      457.34     17.11 o 
  -2   2   7     1246.87     1291.26     20.65 o 
  -1   2   7      421.50      401.96     12.49 o 
   0   2   7      886.90      843.79     18.12 o 
   1   2   7      426.57      391.78     11.28 o 
   2   2   7     1271.67     1282.42     17.65 o 
   3   2   7      487.26      426.48     12.51 o 
   4   2   7      788.90      789.66     18.34 o 
   5   2   7      546.26      583.30     17.44 o 
   6   2   7      148.33      132.38     10.44 o 
   7   2   7      311.97      307.07     15.54 o 
   8   2   7      405.80      447.45     19.20 o 
   9   2   7       19.69       15.08      8.55 o 
  10   2   7       23.29       28.72     10.94 o 
  11   2   7       18.36       15.33     14.83 o 
 -11   3   7       18.39       19.00     10.73 o 
 -10   3   7       26.33       28.53     15.48 o 
  -9   3   7       58.51       60.64     16.18 o 
  -8   3   7       27.40       37.30     17.29 o 
  -7   3   7      167.91      180.27     18.57 o 
  -6   3   7      121.44      128.61     21.36 o 
  -5   3   7       32.45       32.02     11.35 o 
  -4   3   7     1002.34     1112.13     26.39 o 
  -3   3   7      978.46      958.06     17.59 o 
  -2   3   7      216.48      221.92      9.63 o 
  -1   3   7      939.03      947.53     38.56 o 
   0   3   7        0.03        3.25      5.86 o 
   1   3   7      927.72      970.87     23.61 o 
   2   3   7      214.27      228.05     12.47 o 
   3   3   7      969.22      975.59     18.67 o 
   4   3   7      997.09     1094.33     22.26 o 
   5   3   7       31.08       32.53      6.58 o 
   6   3   7      125.51      104.14      9.86 o 
   7   3   7      170.21      171.30     13.11 o 
   8   3   7       27.81       21.98      8.20 o 
   9   3   7       57.66       61.45     11.12 o 
  10   3   7       27.18       34.12     11.86 o 
  11   3   7       18.34       25.93     18.44 o 
 -10   4   7        8.52       12.50     13.34 o 
  -9   4   7       33.24       48.96     19.79 o 
  -8   4   7      144.89      177.94     31.88 o 
  -7   4   7       92.71      107.10     25.84 o 
  -6   4   7       64.24       53.52     11.53 o 
  -5   4   7       60.99       61.60     12.99 o 
  -4   4   7       68.28       64.85     12.25 o 
  -3   4   7      495.99      501.22     18.56 o 
  -2   4   7      514.39      505.05     14.70 o 
  -1   4   7      218.45      238.20     11.83 o 
   0   4   7        3.60       -4.22      6.68 o 
   1   4   7      229.30      263.70     12.84 o 
   2   4   7      509.47      504.76     12.86 o 
   3   4   7      489.99      481.56     14.51 o 
   4   4   7       68.87       75.48      7.81 o 
   5   4   7       60.87       60.34      8.74 o 
   6   4   7       65.12       62.63     13.08 o 
   7   4   7       90.02      106.91     12.08 o 
   8   4   7      146.64      159.05     13.69 o 
   9   4   7       32.91       31.88     12.60 o 
  10   4   7        9.00        3.91     10.33 o 
 -10   5   7       22.96       23.34     17.29 o 
  -9   5   7       56.90       28.96     21.46 o 
  -8   5   7        7.29        4.17     14.17 o 
  -7   5   7       56.24      108.35     24.17 o 
  -6   5   7       70.36       47.92     18.96 o 
  -5   5   7      478.96      510.31     32.30 o 
  -4   5   7       32.34       27.13     11.70 o 
  -3   5   7      714.86      690.43     22.05 o 
  -2   5   7       77.47       79.63      7.96 o 
  -1   5   7      355.02      329.80     14.28 o 
   0   5   7       32.93       14.83      7.65 o 
   1   5   7      361.65      361.27     14.41 o 
   2   5   7       75.72       78.10      8.51 o 
   3   5   7      716.98      720.69     36.26 o 
   4   5   7       32.09       37.57      7.98 o 
   5   5   7      478.89      500.77     20.55 o 
   6   5   7       70.34       73.80     13.01 o 
   7   5   7       55.33       47.00     13.02 o 
   8   5   7        7.20        0.83     10.60 o 
   9   5   7       57.33       55.22     13.78 o 
  10   5   7       22.59       32.34     13.61 o 
  -9   6   7        3.94        3.54     16.67 o 
  -8   6   7       19.42       17.09     16.04 o 
  -7   6   7      258.31      283.79     37.09 o 
  -6   6   7      135.38      101.89     25.21 o 
  -5   6   7       61.99       30.00     19.59 o 
  -4   6   7       84.08       84.16     14.86 o 
  -3   6   7       92.81       77.79     11.05 o 
  -2   6   7      130.14      146.45     13.66 o 
  -1   6   7      525.68      531.22     19.39 o 
   0   6   7       33.98       33.24      7.93 o 
   1   6   7      534.29      573.48     19.82 o 
   2   6   7      126.31      142.66     16.01 o 
   3   6   7       94.65       84.78     14.82 o 
   4   6   7       84.56       96.34     19.72 o 
   5   6   7       61.01       38.87     14.47 o 
   6   6   7      137.92      138.71     16.48 o 
   7   6   7      258.94      257.30     21.17 o 
   8   6   7       19.08       10.70     11.82 o 
   9   6   7        4.45       11.62     12.67 o 
  -9   7   7        1.22      -12.08     13.54 o 
  -8   7   7       11.18        5.63     18.75 o 
  -7   7   7       14.50       25.63     22.71 o 
  -6   7   7      226.48      216.07     34.38 o 
  -5   7   7      238.14      231.70     35.21 o 
  -4   7   7      127.30      160.85     30.00 o 
  -3   7   7       70.41       63.24     16.79 o 
  -2   7   7      523.07      537.74     25.65 o 
  -1   7   7      278.81      246.40     19.81 o 
   0   7   7      433.91      456.30     23.73 o 
   1   7   7      280.04      281.28     30.25 o 
   2   7   7      516.96      531.72     33.35 o 
   3   7   7       68.73       78.78     15.67 o 
   4   7   7      128.98      154.53     44.07 o 
   5   7   7      236.52      264.59     26.04 o 
   6   7   7      227.10      216.63     24.57 o 
   7   7   7       14.75        0.92     15.43 o 
   8   7   7       10.85        4.39     11.26 o 
   9   7   7        1.26       -3.97      9.82 o 
  -8   8   7       32.30       41.26     21.04 o 
  -7   8   7        4.64        0.21     15.21 o 
  -6   8   7       50.83       37.92     26.05 o 
  -5   8   7      172.01      158.56     35.21 o 
  -4   8   7      118.62       99.60     27.30 o 
  -3   8   7        0.09       15.00     26.88 o 
  -2   8   7       91.45       68.96     14.37 o 
  -1   8   7      353.41      304.36     22.32 o 
   0   8   7      424.21      464.88     28.57 o 
   1   8   7      356.28      387.56     26.96 o 
   2   8   7       87.29       83.11     15.96 o 
   3   8   7        0.19       -8.73     11.15 o 
   4   8   7      117.86      120.99     21.36 o 
   5   8   7      172.42      159.86     21.77 o 
   6   8   7       49.95       36.95     16.69 o 
   7   8   7        4.86        6.52     12.90 o 
   8   8   7       31.24       30.63     27.16 o 
  -7   9   7       30.67       31.67     24.80 o 
  -6   9   7       15.86       56.67     29.80 o 
  -5   9   7       27.23        6.67     23.75 o 
  -4   9   7      104.99      149.40     36.67 o 
  -3   9   7      124.98      123.35     36.05 o 
  -2   9   7      107.22       60.63     24.17 o 
  -1   9   7       54.33       51.75     14.04 o 
   0   9   7        0.06      -15.13     10.40 o 
   1   9   7       52.43       44.30     14.40 o 
   2   9   7      106.27      135.35     34.11 o 
   3   9   7      125.25      131.07     22.17 o 
   4   9   7      104.27      120.92     20.22 o 
   5   9   7       28.17       17.08     15.96 o 
   6   9   7       16.54       25.43     17.55 o 
   7   9   7       30.66       31.34     17.85 o 
  -6  10   7        5.44       18.54     19.59 o 
  -5  10   7       22.58       50.63     28.55 o 
  -4  10   7       30.56       32.92     27.71 o 
  -3  10   7        1.51        2.29     20.84 o 
  -2  10   7       19.01        2.08     18.34 o 
  -1  10   7      109.18      140.39     23.47 o 
   0  10   7       44.04       35.57     13.99 o 
   1  10   7      108.90       98.86     17.73 o 
   2  10   7       19.83       12.77     24.59 o 
   3  10   7        1.53      -10.77     15.21 o 
   4  10   7       30.61       30.55     19.77 o 
   5  10   7       23.00       23.11     14.78 o 
   6  10   7        5.19       13.63     14.99 o 
  -4  11   7        0.62       13.13     26.46 o 
  -3  11   7       18.38       31.25     23.96 o 
  -2  11   7       26.99       22.50     28.13 o 
  -1  11   7        1.70       -9.58     19.59 o 
   0  11   7        7.58        3.75     15.62 o 
   1  11   7        1.57       12.38     17.23 o 
   2  11   7       26.81       36.20     14.90 o 
   3  11   7       18.33       16.94     15.63 o 
   4  11   7        0.47       18.76     13.42 o 
   0   0   8        8.93        4.11      8.30 o 
   1   0   8      705.73      669.98     19.37 o 
   2   0   8     1304.04     1422.44     39.21 o 
   3   0   8      219.10      207.17     10.48 o 
   4   0   8      496.25      465.91     14.38 o 
   5   0   8      427.03      420.61     14.67 o 
   6   0   8      429.34      372.07     14.86 o 
   7   0   8       34.65       31.07      8.31 o 
   8   0   8      145.94      129.98     11.88 o 
   9   0   8       10.33        2.04     11.73 o 
  10   0   8        9.27        6.69     11.81 o 
  11   0   8        5.78        8.01     13.33 o 
 -11   1   8        4.92        9.23     13.96 o 
 -10   1   8        1.54        1.19     11.89 o 
  -9   1   8       33.12       43.25     12.25 o 
  -8   1   8       20.05       27.89     11.16 o 
  -7   1   8      476.58      505.29     21.52 o 
  -6   1   8      124.44      129.50     12.04 o 
  -5   1   8      634.83      583.71     19.98 o 
  -4   1   8     1275.00     1405.82     32.25 o 
  -3   1   8     1267.36     1338.79     30.18 o 
  -2   1   8      180.85      201.40     17.26 o 
  -1   1   8      663.17      671.82     20.30 o 
   0   1   8     3630.18     3787.09     30.93 o 
   1   1   8      673.01      694.26     16.75 o 
   2   1   8      174.89      186.68      9.92 o 
   3   1   8     1251.97     1256.79     33.13 o 
   4   1   8     1261.02     1303.16     22.61 o 
   5   1   8      642.63      617.26     17.19 o 
   6   1   8      128.79      118.43      9.99 o 
   7   1   8      473.48      511.17     18.58 o 
   8   1   8       19.29       21.89      8.21 o 
   9   1   8       33.65       26.09      8.84 o 
  10   1   8        1.20       -0.94      9.72 o 
  11   1   8        5.07       11.96     11.32 o 
 -11   2   8        7.46       15.49     14.72 o 
 -10   2   8        2.37       -6.57     12.63 o 
  -9   2   8       17.02       27.90     13.32 o 
  -8   2   8       19.88       33.17     12.67 o 
  -7   2   8      751.69      787.84     31.08 o 
  -6   2   8      622.91      613.24     29.67 o 
  -5   2   8      426.56      419.06     19.24 o 
  -4   2   8      236.86      223.21     14.19 o 
  -3   2   8      807.08      813.97     23.63 o 
  -2   2   8      796.03      782.55     17.24 o 
  -1   2   8      628.90      590.45     15.42 o 
   0   2   8      902.61      885.29     19.27 o 
   1   2   8      636.32      611.11     14.07 o 
   2   2   8      790.82      735.58     17.51 o 
   3   2   8      811.66      826.21     16.84 o 
   4   2   8      243.08      240.50     11.16 o 
   5   2   8      421.96      429.64     17.50 o 
   6   2   8      623.31      655.61     20.19 o 
   7   2   8      750.58      824.25     24.21 o 
   8   2   8       20.43       25.58      8.48 o 
   9   2   8       15.69       30.26      9.13 o 
  10   2   8        2.67        6.56     10.92 o 
  11   2   8        7.38       14.04     12.92 o 
 -10   3   8       46.62       30.63     19.17 o 
  -9   3   8       55.20       47.30     19.59 o 
  -8   3   8        2.83        8.96     14.17 o 
  -7   3   8       66.32       62.73     14.63 o 
  -6   3   8      148.47      149.31     16.66 o 
  -5   3   8      514.27      497.74     26.64 o 
  -4   3   8       85.03       89.65     10.78 o 
  -3   3   8      850.01      856.07     27.19 o 
  -2   3   8      331.90      343.88     12.18 o 
  -1   3   8      167.25      200.35     10.63 o 
   0   3   8       31.02       23.69      6.42 o 
   1   3   8      165.13      194.44     10.13 o 
   2   3   8      324.75      320.13      9.10 o 
   3   3   8      846.68      845.70     22.67 o 
   4   3   8       86.35       93.69      8.58 o 
   5   3   8      512.28      531.83     17.83 o 
   6   3   8      150.16      135.88     11.01 o 
   7   3   8       67.04       48.94      9.58 o 
   8   3   8        3.27        5.20      8.04 o 
   9   3   8       56.61       80.57     12.65 o 
  10   3   8       46.09       41.44     15.37 o 
 -10   4   8        1.74        5.00     11.46 o 
  -9   4   8        3.14       -3.75     12.92 o 
  -8   4   8      126.06      153.56     30.63 o 
  -7   4   8      383.34      339.84     37.30 o 
  -6   4   8       17.82       12.50     14.59 o 
  -5   4   8       18.59       18.59     10.15 o 
  -4   4   8       70.50       61.54     13.46 o 
  -3   4   8      164.45      167.82      9.36 o 
  -2   4   8       36.62       27.39      6.72 o 
  -1   4   8      201.69      207.62     11.43 o 
   0   4   8      273.55      254.55     13.04 o 
   1   4   8      195.68      193.42     13.25 o 
   2   4   8       38.23       39.19      5.09 o 
   3   4   8      167.89      156.87      8.94 o 
   4   4   8       70.40       48.92      7.73 o 
   5   4   8       17.19       11.04      6.41 o 
   6   4   8       15.80       16.62      7.32 o 
   7   4   8      386.08      341.26     21.66 o 
   8   4   8      126.72      163.04     15.53 o 
   9   4   8        3.53       -3.30     10.91 o 
  10   4   8        1.69        3.56      8.76 o 
 -10   5   8       69.15       42.09     18.13 o 
  -9   5   8       28.88       31.25     20.84 o 
  -8   5   8       16.83       17.50     14.59 o 
  -7   5   8        6.88        0.83     13.34 o 
  -6   5   8      131.30      158.15     30.84 o 
  -5   5   8      175.52      166.30     18.37 o 
  -4   5   8      478.83      476.55     28.09 o 
  -3   5   8       61.25       49.64      8.96 o 
  -2   5   8      353.68      327.46     13.69 o 
  -1   5   8      513.35      511.22     17.84 o 
   0   5   8       51.01       39.60      6.63 o 
   1   5   8      504.57      540.81     15.86 o 
   2   5   8      358.96      346.79     21.20 o 
   3   5   8       61.39       54.50     12.47 o 
   4   5   8      486.78      496.60     22.48 o 
   5   5   8      174.49      157.96     15.12 o 
   6   5   8      130.23      144.41     15.07 o 
   7   5   8        7.50        3.67     10.92 o 
   8   5   8       16.51        9.34     10.01 o 
   9   5   8       28.13       32.47     11.55 o 
  10   5   8       69.14       75.31     13.87 o 
  -9   6   8       39.81       34.17     17.50 o 
  -8   6   8       44.41       37.09     21.67 o 
  -7   6   8        6.68       10.63     19.79 o 
  -5   6   8      170.40      125.85     30.84 o 
  -4   6   8      126.27      109.04     19.10 o 
  -3   6   8      181.74      148.07     13.07 o 
  -2   6   8      245.51      248.57     21.12 o 
  -1   6   8      102.24      101.54     10.52 o 
   0   6   8       22.03       23.92      8.99 o 
   1   6   8       97.36       87.47     13.17 o 
   2   6   8      245.77      242.08     19.36 o 
   3   6   8      181.07      162.30     17.95 o 
   4   6   8      123.98      264.37     81.66 o 
   5   6   8      173.08      175.76     20.50 o 
   6   6   8       66.99       78.84     13.89 o 
   7   6   8        6.62        3.93     11.24 o 
   8   6   8       44.22       47.50     13.79 o 
   9   6   8       40.38       49.38     13.93 o 
  -9   7   8       11.57        9.17     15.63 o 
  -8   7   8       47.28       31.67     16.88 o 
  -7   7   8       27.58       16.25     16.46 o 
  -6   7   8       25.69       30.63     23.96 o 
  -5   7   8      344.89      313.58     43.13 o 
  -4   7   8      373.61      371.51     43.55 o 
  -3   7   8      201.33      229.19     24.37 o 
  -2   7   8      238.57      224.61     18.01 o 
  -1   7   8      115.94      120.80     15.67 o 
   0   7   8      242.37      214.80     15.76 o 
   1   7   8      117.82      124.61     16.15 o 
   2   7   8      233.99      209.99     32.45 o 
   3   7   8      195.60      177.80     25.41 o 
   4   7   8      372.99      413.34     53.62 o 
   5   7   8      349.33      356.53     44.35 o 
   6   7   8       24.75       12.07     12.25 o 
   7   7   8       27.34       33.78     13.78 o 
   8   7   8       47.70       53.81     19.66 o 
   9   7   8       11.19       17.40     12.62 o 
  -8   8   8        7.63        2.08     22.09 o 
  -7   8   8       44.16       39.80     23.75 o 
  -6   8   8       51.85       71.26     24.59 o 
  -5   8   8       46.60       61.05     23.75 o 
  -4   8   8      106.95      115.85     29.17 o 
  -3   8   8       47.47       29.17     26.67 o 
  -2   8   8       83.07       66.17     13.17 o 
  -1   8   8      254.23      288.63     22.39 o 
   0   8   8      554.95      520.74     30.55 o 
   1   8   8      250.78      274.52     19.91 o 
   2   8   8       83.07       76.17     16.15 o 
   3   8   8       48.38       24.74     13.97 o 
   4   8   8      104.62      122.89     30.80 o 
   5   8   8       46.33       42.83     16.63 o 
   6   8   8       53.05       37.91     17.71 o 
   7   8   8       43.31       66.14     20.21 o 
   8   8   8        7.60        9.39     11.48 o 
  -7   9   8       10.12       -2.29     13.96 o 
  -6   9   8       39.56       18.34     19.38 o 
  -5   9   8       37.76       37.30     26.67 o 
  -4   9   8       27.90       34.38     26.46 o 
  -3   9   8      161.18      127.10     36.05 o 
  -2   9   8      181.90      129.18     35.21 o 
  -1   9   8       40.36       42.74     13.92 o 
   0   9   8       16.66       19.80     13.44 o 
   1   9   8       40.89       60.15     18.45 o 
   2   9   8      178.54      198.37     27.75 o 
   3   9   8      159.73      168.69     21.96 o 
   4   9   8       27.82       45.44     16.29 o 
   5   9   8       38.09       21.73     16.42 o 
   6   9   8       39.86       20.54     15.81 o 
   7   9   8       10.66        8.15     14.19 o 
  -6  10   8       30.11       23.13     22.71 o 
  -5  10   8       19.89       13.13     18.34 o 
  -4  10   8       16.56       17.71     26.88 o 
  -3  10   8        8.51        5.21     20.42 o 
  -2  10   8       60.13       46.05     29.80 o 
  -1  10   8       48.94       42.11     18.35 o 
   0  10   8       92.76       86.71     18.55 o 
   1  10   8       49.21       64.42     17.16 o 
   2  10   8       59.43       65.43     28.96 o 
   3  10   8        9.22        1.09     14.24 o 
   4  10   8       16.53       20.65     15.70 o 
   5  10   8       19.58       10.89     13.54 o 
   6  10   8       30.40       44.00     14.55 o 
  -4  11   8       14.71      -17.29     15.63 o 
  -3  11   8        8.19        2.08     19.79 o 
  -2  11   8        2.58      -20.42     23.96 o 
  -1  11   8       12.60      -17.71     25.21 o 
   0  11   8        6.50       -4.59     16.82 o 
   1  11   8       12.26       -6.25     18.51 o 
   2  11   8        2.57       20.97     14.40 o 
   3  11   8        8.42       11.49     18.67 o 
   4  11   8       14.95       11.06     11.58 o 
   1   0   9     3569.29     3377.70     44.33 o 
   2   0   9      604.87      663.30     17.54 o 
   3   0   9       27.99       36.19      7.00 o 
   4   0   9      326.98      268.77     13.14 o 
   5   0   9       95.53       98.66      8.81 o 
   6   0   9      283.60      323.97     14.60 o 
   7   0   9      837.65      818.52     22.80 o 
   8   0   9       70.51       83.90     10.76 o 
   9   0   9        9.64        6.45     11.47 o 
  10   0   9        1.81        4.98      9.67 o 
  11   0   9        7.22        6.48     15.41 o 
 -11   1   9        7.09       15.18     13.01 o 
 -10   1   9        9.68        2.25     10.75 o 
  -9   1   9        2.05       -2.77      8.50 o 
  -8   1   9       64.93       41.31     11.51 o 
  -7   1   9      247.92      248.57     18.92 o 
  -6   1   9       63.38       54.20      9.95 o 
  -5   1   9      344.73      338.37     18.51 o 
  -4   1   9      702.64      813.76     25.98 o 
  -3   1   9      757.07      780.51     27.70 o 
  -2   1   9      384.53      351.45     16.60 o 
  -1   1   9     1807.52     1882.52     29.92 o 
   0   1   9     1327.73     1227.84     18.26 o 
   1   1   9     1794.35     1875.32     38.01 o 
   2   1   9      395.24      334.24     12.79 o 
   3   1   9      765.76      746.11     18.88 o 
   4   1   9      696.92      769.54     18.16 o 
   5   1   9      339.04      317.16     13.31 o 
   6   1   9       66.33       61.54      8.40 o 
   7   1   9      251.36      248.42     14.13 o 
   8   1   9       66.34       64.14     10.09 o 
   9   1   9        1.73       -7.54      7.21 o 
  10   1   9        9.63        0.41     10.55 o 
  11   1   9        6.63       11.03     12.23 o 
 -11   2   9       22.16       35.45     14.97 o 
 -10   2   9        9.29       12.48     13.27 o 
  -9   2   9       12.27       -0.67     13.88 o 
  -8   2   9      151.44      148.87     23.86 o 
  -7   2   9      323.76      312.72     25.05 o 
  -6   2   9      559.79      575.68     30.23 o 
  -5   2   9      507.35      496.77     21.56 o 
  -4   2   9       19.96        6.55      7.47 o 
  -3   2   9       98.50       89.46     10.97 o 
  -2   2   9     1933.15     2107.76     47.09 o 
  -1   2   9      904.25      904.68     19.78 o 
   0   2   9      325.13      319.10      9.95 o 
   1   2   9      902.42      958.39     17.65 o 
   2   2   9     1940.49     2028.84     28.94 o 
   3   2   9      100.89       82.29      6.92 o 
   4   2   9       20.31       23.91      6.36 o 
   5   2   9      507.15      515.50     17.05 o 
   6   2   9      548.24      586.95     19.23 o 
   7   2   9      326.04      324.95     16.42 o 
   8   2   9      153.11      159.80     13.42 o 
   9   2   9       12.90       10.30      8.51 o 
  10   2   9        8.73        9.67     13.78 o 
  11   2   9       21.99       37.31     16.37 o 
 -10   3   9       26.66        4.38     16.04 o 
  -9   3   9       49.80       39.59     17.29 o 
  -8   3   9       30.16       30.21     17.09 o 
  -7   3   9      152.85      148.00     18.37 o 
  -6   3   9       37.95       33.42     11.56 o 
  -5   3   9      322.39      327.05     22.99 o 
  -4   3   9      888.91     1004.82     28.29 o 
  -3   3   9      321.91      333.87     12.73 o 
  -2   3   9      144.71      154.62      9.45 o 
  -1   3   9      475.83      473.79     15.34 o 
   0   3   9       87.81       77.59      8.50 o 
   1   3   9      465.32      473.49     19.38 o 
   2   3   9      149.75      157.71     14.01 o 
   3   3   9      322.45      333.40     11.56 o 
   4   3   9      883.49      990.20     21.26 o 
   5   3   9      319.47      329.41     14.38 o 
   6   3   9       39.49       45.13      9.08 o 
   7   3   9      154.72      152.25     12.39 o 
   8   3   9       30.42       28.37     10.08 o 
   9   3   9       49.16       64.32     12.24 o 
  10   3   9       26.27       20.50     14.00 o 
 -10   4   9       20.00       27.30     17.92 o 
  -9   4   9       21.99       27.50     20.00 o 
  -8   4   9       52.05       88.14     23.34 o 
  -7   4   9      142.45      101.26     23.13 o 
  -6   4   9      168.64      156.94     19.07 o 
  -5   4   9       97.87       83.23     16.43 o 
  -4   4   9       77.27       97.17     15.99 o 
  -3   4   9        3.90        6.84      5.83 o 
  -2   4   9      436.65      452.00     25.74 o 
  -1   4   9       59.44       50.54      7.60 o 
   0   4   9      152.06      157.38     18.30 o 
   1   4   9       58.46       52.32      9.27 o 
   2   4   9      431.28      460.86     17.13 o 
   3   4   9        3.39       -7.71      6.34 o 
   4   4   9       75.18       67.09     10.74 o 
   5   4   9      100.03      111.55     13.20 o 
   6   4   9      169.45      165.46     15.73 o 
   7   4   9      139.55      127.26     14.89 o 
   8   4   9       53.33       75.53     28.72 o 
   9   4   9       22.81       47.17     11.85 o 
  10   4   9       20.64       26.05     13.02 o 
 -10   5   9       11.67       10.42     12.29 o 
  -9   5   9       39.25       40.21     18.13 o 
  -8   5   9       22.76       20.42     18.34 o 
  -7   5   9        0.04       12.08     18.75 o 
  -6   5   9       38.57       19.38     16.88 o 
  -5   5   9      459.77      470.80     33.86 o 
  -4   5   9       28.14       28.51     12.01 o 
  -3   5   9      439.38      443.26     18.78 o 
  -2   5   9      110.20       96.29      8.98 o 
  -1   5   9       21.71       20.99      7.03 o 
   0   5   9        0.02       -0.63      5.90 o 
   1   5   9       23.54       34.06      9.43 o 
   2   5   9      108.04      102.50     12.72 o 
   3   5   9      443.87      457.17     42.93 o 
   4   5   9       27.82       20.13      9.49 o 
   5   5   9      459.87      454.32     22.82 o 
   6   5   9       39.46       30.77     13.48 o 
   7   5   9        0.06       -1.34      9.67 o 
   8   5   9       22.45       20.24     12.33 o 
   9   5   9       39.98       36.37     13.33 o 
  10   5   9       11.35       11.25     12.20 o 
  -9   6   9       27.90       25.00     18.96 o 
  -8   6   9       46.91       32.50     20.84 o 
  -7   6   9       75.95       90.22     27.50 o 
  -6   6   9       23.80       32.50     17.92 o 
  -5   6   9        5.72        9.38     16.88 o 
  -4   6   9      215.45      226.63     23.18 o 
  -3   6   9      244.38      245.14     23.86 o 
  -2   6   9      120.14      118.61     13.91 o 
  -1   6   9      166.36      158.11     12.75 o 
   0   6   9       33.15       28.94      8.70 o 
   1   6   9      158.98      146.43     15.32 o 
   2   6   9      116.67      140.37     22.66 o 
   3   6   9      241.94      256.99     21.72 o 
   4   6   9      216.88      231.56     23.44 o 
   5   6   9        6.09        9.75      9.27 o 
   6   6   9       25.14       22.07     10.61 o 
   7   6   9       75.30       79.08     14.53 o 
   8   6   9       47.74       46.86     13.08 o 
   9   6   9       28.48       24.02     12.29 o 
  -8   7   9       16.33       31.46     21.25 o 
  -7   7   9        3.95       -1.88     18.54 o 
  -6   7   9       29.52       19.79     18.54 o 
  -5   7   9      122.14       99.39     26.46 o 
  -4   7   9      416.54      379.43     44.38 o 
  -3   7   9      171.95      153.08     21.22 o 
  -2   7   9      164.49      178.81     16.29 o 
  -1   7   9      518.47      500.57     25.74 o 
   0   7   9       25.30       25.91      9.67 o 
   1   7   9      509.32      516.07     35.05 o 
   2   7   9      163.01      161.08     17.28 o 
   3   7   9      172.31      146.73     20.23 o 
   4   7   9      420.28      449.79     49.91 o 
   5   7   9      120.41      124.63     19.22 o 
   6   7   9       30.40       34.30     14.81 o 
   7   7   9        4.32       -4.77     10.78 o 
   8   7   9       16.70        8.53     10.86 o 
  -8   8   9       39.09       51.05     26.25 o 
  -7   8   9       13.75       16.88     15.42 o 
  -6   8   9       10.49        4.58     21.46 o 
  -5   8   9       37.55       22.71     19.17 o 
  -4   8   9      125.14       81.89     26.88 o 
  -3   8   9      111.16       81.26     31.88 o 
  -2   8   9      148.59      137.97     16.53 o 
  -1   8   9      433.51      446.96     27.07 o 
   0   8   9      221.58      215.67     21.42 o 
   1   8   9      431.67      472.37     24.78 o 
   2   8   9      149.47      156.13     38.13 o 
   3   8   9      109.48       79.41     16.80 o 
   4   8   9      125.84      162.07     21.84 o 
   5   8   9       36.83       44.66     18.46 o 
   6   8   9       11.35       13.21     13.28 o 
   7   8   9       14.34        9.88     12.26 o 
   8   8   9       38.11       36.23     14.92 o 
  -7   9   9       12.18        7.50     17.09 o 
  -6   9   9       19.53       14.38     21.88 o 
  -5   9   9       24.36       15.63     18.75 o 
  -4   9   9       64.58       84.18     31.25 o 
  -3   9   9      130.09      169.19     40.21 o 
  -2   9   9       49.86       55.84     29.80 o 
  -1   9   9      177.56      155.34     26.50 o 
   0   9   9      184.80      166.37     20.57 o 
   1   9   9      176.74      165.43     20.83 o 
   2   9   9       50.29       45.33     14.22 o 
   3   9   9      125.67      140.91     20.68 o 
   4   9   9       64.08       46.51     17.79 o 
   5   9   9       25.34       13.94     15.72 o 
   6   9   9       20.24       22.54     13.21 o 
   7   9   9       12.22        6.96     16.57 o 
  -5  10   9       19.63        7.08     16.25 o 
  -4  10   9        5.99       -3.33     22.29 o 
  -3  10   9        9.94       32.50     22.92 o 
  -2  10   9       14.51       -6.67     23.34 o 
  -1  10   9       79.49       83.05     17.83 o 
   0  10   9       31.66       14.30     12.26 o 
   1  10   9       79.21       84.33     18.61 o 
   2  10   9       15.09       14.96     13.41 o 
   3  10   9       10.20       -4.10     15.19 o 
   4  10   9        6.11      -18.91     14.82 o 
   5  10   9       19.56       24.14     12.79 o 
  -3  11   9        3.50      -17.92     16.25 o 
  -2  11   9       22.47       24.59     21.25 o 
  -1  11   9        9.35       -0.42     18.75 o 
   0  11   9        0.72        8.69     15.42 o 
   1  11   9        9.52        9.34     16.01 o 
   2  11   9       22.15       24.38     13.10 o 
   3  11   9        3.22       61.15     88.45 o 
   0   0  10       45.87       21.57     10.30 o 
   1   0  10     1983.42     2031.22     35.95 o 
   2   0  10     3169.82     3409.89    125.86 o 
   3   0  10       20.69       19.13      7.50 o 
   4   0  10      231.40      218.69     12.58 o 
   5   0  10       85.34       71.02      8.86 o 
   6   0  10      248.23      274.29     14.07 o 
   7   0  10       75.27       91.76     10.15 o 
   8   0  10      152.26      151.51     13.67 o 
   9   0  10        0.16       -0.43     11.75 o 
  10   0  10        1.02        0.95     10.47 o 
  11   0  10        3.42      -27.50     29.17 o 
 -10   1  10        7.82        1.34     14.73 o 
  -9   1  10       23.10       26.94     12.95 o 
  -8   1  10       19.22        6.95      9.82 o 
  -7   1  10      189.79      191.36     21.18 o 
  -6   1  10       24.74       22.53      9.87 o 
  -5   1  10      251.57      233.43     15.77 o 
  -4   1  10      515.92      542.94     22.31 o 
  -3   1  10      956.81      949.98     38.10 o 
  -2   1  10      776.05      792.77     24.28 o 
  -1   1  10     1910.54     2050.73     29.12 o 
   0   1  10       57.09       61.93      6.36 o 
   1   1  10     1927.65     2063.17     76.90 o 
   2   1  10      759.47      782.55     19.17 o 
   3   1  10      941.25      929.89     21.86 o 
   4   1  10      509.68      535.24     18.28 o 
   5   1  10      253.30      239.83     12.42 o 
   6   1  10       26.52       27.96      7.67 o 
   7   1  10      189.12      175.26     12.39 o 
   8   1  10       18.57       14.95      8.22 o 
   9   1  10       23.31       26.04     10.22 o 
  10   1  10        7.40        0.05     12.47 o 
 -10   2  10       20.63       19.79     14.79 o 
  -9   2  10       35.24       29.17     18.75 o 
  -8   2  10       12.42       -0.92     10.46 o 
  -7   2  10      512.33      513.61     31.16 o 
  -6   2  10      133.36      149.48     16.87 o 
  -5   2  10      201.80      207.60     15.84 o 
  -4   2  10      538.59      574.40     23.29 o 
  -3   2  10       39.22       35.39      8.30 o 
  -2   2  10      345.35      376.70     18.17 o 
  -1   2  10     1475.73     1456.06     26.06 o 
   0   2  10      490.01      482.26     12.89 o 
   1   2  10     1452.30     1459.86     28.81 o 
   2   2  10      336.97      328.94     12.68 o 
   3   2  10       38.74       31.26      7.05 o 
   4   2  10      538.37      527.26     15.82 o 
   5   2  10      196.18      220.61     22.89 o 
   6   2  10      135.39      151.50     11.42 o 
   7   2  10      511.58      536.15     21.40 o 
   8   2  10       12.01       14.14      8.27 o 
   9   2  10       33.77       35.89     18.44 o 
  10   2  10       21.11       10.77     15.81 o 
 -10   3  10       17.32       12.29     13.96 o 
  -9   3  10       10.36        7.29     17.92 o 
  -8   3  10       60.27       36.05     17.09 o 
  -7   3  10      101.59       83.67     14.87 o 
  -6   3  10      153.26      149.75     18.63 o 
  -5   3  10      632.15      651.90     32.78 o 
  -4   3  10       56.05       62.82     11.18 o 
  -3   3  10      379.02      375.87     18.66 o 
  -2   3  10      481.97      483.49     18.86 o 
  -1   3  10      190.75      194.03     10.94 o 
   0   3  10        4.72       -4.64      5.35 o 
   1   3  10      187.26      194.17     13.50 o 
   2   3  10      476.55      494.53     16.32 o 
   3   3  10      376.27      350.28     11.66 o 
   4   3  10       54.53       59.68      7.71 o 
   5   3  10      630.82      649.66     23.21 o 
   6   3  10      156.78      154.54     14.65 o 
   7   3  10      102.76       96.97     13.14 o 
   8   3  10       59.83       54.88     10.88 o 
   9   3  10       10.54        3.52     11.18 o 
  10   3  10       16.82       21.59     10.82 o 
 -10   4  10        6.53       -4.79     13.96 o 
  -9   4  10       12.71        2.50     16.04 o 
  -8   4  10       75.08       71.26     23.54 o 
  -7   4  10      184.45      163.56     29.59 o 
  -6   4  10       95.26       87.12     15.39 o 
  -5   4  10      120.55       96.15     15.83 o 
  -4   4  10       80.42       57.22     12.66 o 
  -3   4  10      435.08      443.54     15.28 o 
  -2   4  10       45.47       38.89      7.34 o 
  -1   4  10       57.59       60.97      7.97 o 
   0   4  10      133.46      121.64     10.51 o 
   1   4  10       58.91       45.99      9.25 o 
   2   4  10       48.78       63.17      8.71 o 
   3   4  10      429.51      437.37     18.76 o 
   4   4  10       81.77       86.22     11.40 o 
   5   4  10      122.64      115.50     12.73 o 
   6   4  10       91.18       99.72     12.78 o 
   7   4  10      186.69      177.71     18.04 o 
   8   4  10       77.64       98.76     13.67 o 
   9   4  10       13.29       34.44     13.10 o 
  10   4  10        6.24       -7.05     10.28 o 
  -9   5  10       43.77       20.00     18.34 o 
  -8   5  10        3.62       19.79     14.79 o 
  -7   5  10       48.83       55.63     20.42 o 
  -6   5  10       65.46       62.93     25.42 o 
  -5   5  10       85.16       85.22     17.37 o 
  -4   5  10      700.32      731.80     51.78 o 
  -3   5  10       32.77       20.78      8.10 o 
  -2   5  10       44.76       50.04      7.98 o 
  -1   5  10      266.67      272.73     18.74 o 
   0   5  10      321.65      333.40     16.40 o 
   1   5  10      259.63      270.95     21.10 o 
   2   5  10       44.96       56.30     10.98 o 
   3   5  10       33.67       28.58      8.20 o 
   4   5  10      703.09      826.26     40.51 o 
   5   5  10       83.69       70.99     13.06 o 
   6   5  10       66.71       66.83     12.16 o 
   7   5  10       51.02       48.47     12.57 o 
   8   5  10        3.60       -5.02     10.46 o 
   9   5  10       43.05       50.30     13.56 o 
  -9   6  10       19.58        5.83     11.67 o 
  -8   6  10       46.99       40.21     17.71 o 
  -7   6  10       34.61       23.96     21.25 o 
  -6   6  10       62.68       55.42     21.04 o 
  -5   6  10      119.93      121.47     27.92 o 
  -4   6  10       13.41       70.70     47.82 o 
  -3   6  10      210.97      187.94     31.46 o 
  -2   6  10      149.43      134.08     14.23 o 
  -1   6  10      152.34      158.57     12.40 o 
   0   6  10        5.55       10.17      7.82 o 
   1   6  10      155.04      164.66     16.61 o 
   2   6  10      146.17      128.14     14.80 o 
   3   6  10      208.01      205.78     20.34 o 
   4   6  10       12.44       11.13     12.54 o 
   5   6  10      121.47      137.45     17.23 o 
   6   6  10       61.17       60.81     13.11 o 
   7   6  10       35.89       43.28     12.60 o 
   8   6  10       46.73       32.91     12.21 o 
   9   6  10       19.80       36.07     13.32 o 
  -8   7  10       41.26       28.75     17.50 o 
  -7   7  10       36.57       14.38     15.84 o 
  -6   7  10        1.03        6.25     16.04 o 
  -5   7  10       50.30       74.18     25.21 o 
  -4   7  10      110.16      117.52     27.92 o 
  -3   7  10      535.48      537.82     36.72 o 
  -2   7  10      158.58      166.65     16.66 o 
  -1   7  10      359.59      333.43     22.52 o 
   0   7  10       22.93       17.77      9.29 o 
   1   7  10      356.12      383.39     21.17 o 
   2   7  10      157.40      177.17     21.38 o 
   3   7  10      543.12      530.47     53.58 o 
   4   7  10      109.97      107.99     18.46 o 
   5   7  10       50.36       38.54     15.16 o 
   6   7  10        1.02      -11.64     12.23 o 
   7   7  10       36.61       29.55     15.59 o 
   8   7  10       41.09       47.77     16.13 o 
  -7   8  10       10.33       18.34     18.34 o 
  -6   8  10       15.23       11.46     19.79 o 
  -5   8  10        3.59       -1.25     16.04 o 
  -4   8  10      102.18       91.47     27.30 o 
  -3   8  10       26.47        7.71     20.00 o 
  -2   8  10      226.50      215.08     29.69 o 
  -1   8  10      208.70      189.48     18.62 o 
   0   8  10      150.93      116.95     20.45 o 
   1   8  10      214.15      254.54     20.15 o 
   2   8  10      224.98      200.58     22.22 o 
   3   8  10       27.17       30.90     20.40 o 
   4   8  10      102.19       86.97     29.25 o 
   5   8  10        3.44       -4.63     10.87 o 
   6   8  10       14.82       10.10     13.01 o 
   7   8  10       10.26        1.95     13.63 o 
  -6   9  10        2.48        9.38     18.54 o 
  -5   9  10       16.57       13.13     17.09 o 
  -4   9  10      105.07      125.23     34.59 o 
  -3   9  10       33.92       15.42     21.67 o 
  -2   9  10       74.91       59.59     24.59 o 
  -1   9  10      127.54      129.39     28.98 o 
   0   9  10       16.95       11.60     21.40 o 
   1   9  10      126.57      127.00     20.39 o 
   2   9  10       73.61       92.84     17.93 o 
   3   9  10       33.73       48.27     15.30 o 
   4   9  10      102.40       96.81     18.92 o 
   5   9  10       16.94       26.62     13.98 o 
   6   9  10        2.84       16.67     14.99 o 
  -5  10  10       29.79       21.25     17.92 o 
  -4  10  10       19.16       21.88     24.17 o 
  -3  10  10       22.97       15.84     24.80 o 
  -2  10  10       27.71       38.55     22.50 o 
  -1  10  10       10.40       -4.17     24.80 o 
   0  10  10      144.80      150.45     21.25 o 
   1  10  10       10.52        1.59     12.81 o 
   2  10  10       26.87       13.49     12.77 o 
   3  10  10       24.11       25.75     16.50 o 
   4  10  10       19.05       -2.51     14.30 o 
   5  10  10       28.95       30.92     15.72 o 
  -3  11  10        3.71        3.13     14.79 o 
  -2  11  10       17.38        9.17     16.46 o 
  -1  11  10       23.93       16.46     24.80 o 
   0  11  10        2.93       14.88     16.86 o 
   1  11  10       23.30       21.28     14.34 o 
   2  11  10       17.47       10.61     11.09 o 
   3  11  10        3.21      -23.54     17.50 o 
   1   0  11     1996.30     1937.70     30.71 o 
   2   0  11      115.74      110.89     11.71 o 
   3   0  11      273.22      247.52     15.69 o 
   4   0  11      946.95      982.82     30.25 o 
   5   0  11      141.96      115.71     10.85 o 
   6   0  11       78.80       84.35     11.33 o 
   7   0  11     1046.27     1154.15     35.87 o 
   8   0  11      129.92      130.32     12.96 o 
   9   0  11        1.84       11.74     11.06 o 
  10   0  11        0.59        3.96     12.36 o 
 -10   1  11        5.94       -2.50     16.67 o 
  -9   1  11       54.70       56.30     17.50 o 
  -8   1  11       33.75       24.80     15.84 o 
  -7   1  11       32.65       29.68     12.90 o 
  -6   1  11       86.78       75.54     12.42 o 
  -5   1  11      290.59      301.89     18.94 o 
  -4   1  11      310.00      289.52     17.12 o 
  -3   1  11      838.85      912.45     70.91 o 
  -2   1  11      543.14      469.67     27.74 o 
  -1   1  11     1016.94     1043.97     21.68 o 
   0   1  11      837.40      746.01     20.36 o 
   1   1  11     1002.04     1051.82     27.61 o 
   2   1  11      553.34      501.84     15.84 o 
   3   1  11      828.00      843.04     28.39 o 
   4   1  11      304.90      287.89     14.53 o 
   5   1  11      291.20      286.15     15.12 o 
   6   1  11       89.77       83.44      9.70 o 
   7   1  11       33.56       22.11      7.78 o 
   8   1  11       33.01       32.30      9.46 o 
   9   1  11       54.33       48.94     11.14 o 
  10   1  11        6.18       -5.46     14.03 o 
 -10   2  11        0.84       -7.50     14.17 o 
  -9   2  11       11.47        0.00     12.08 o 
  -8   2  11       45.93       33.68     12.83 o 
  -7   2  11       89.77       73.80     14.58 o 
  -6   2  11      423.38      394.91     26.57 o 
  -5   2  11      160.99      138.59     14.07 o 
  -4   2  11      103.95      109.64     12.03 o 
  -3   2  11      527.30      505.58     21.63 o 
  -2   2  11       33.50       37.84     10.10 o 
  -1   2  11        9.67        8.27      4.05 o 
   0   2  11      596.06      581.19     21.45 o 
   1   2  11       10.69        5.37      5.13 o 
   2   2  11       36.89       43.87      6.51 o 
   3   2  11      521.10      515.98     17.32 o 
   4   2  11      105.06      106.43     10.61 o 
   5   2  11      160.65      159.46     11.89 o 
   6   2  11      415.79      425.19     16.96 o 
   7   2  11       90.42       96.63     12.90 o 
   8   2  11       45.63       45.79     10.06 o 
   9   2  11       11.44       14.54      9.83 o 
  10   2  11        0.92       -4.68     10.24 o 
 -10   3  11        9.51        0.21     14.17 o 
  -9   3  11       20.80       16.25     14.59 o 
  -8   3  11       13.52        3.54     12.20 o 
  -7   3  11       80.92       76.14     15.28 o 
  -6   3  11        5.53        7.90     10.59 o 
  -5   3  11      207.36      211.46     20.62 o 
  -4   3  11      584.10      572.44     23.80 o 
  -3   3  11      171.91      167.59     14.91 o 
  -2   3  11        8.69        0.83      6.22 o 
  -1   3  11       30.38       52.58      7.92 o 
   0   3  11       10.01       16.84      6.74 o 
   1   3  11       29.07       32.94      6.22 o 
   2   3  11        8.86        2.23      6.28 o 
   3   3  11      169.12      168.20     11.49 o 
   4   3  11      581.69      601.48     21.09 o 
   5   3  11      207.25      227.44     18.07 o 
   6   3  11        5.85       -2.72      7.70 o 
   7   3  11       80.44       84.23     12.76 o 
   8   3  11       13.45       11.20     10.18 o 
   9   3  11       20.84       23.27     10.58 o 
  10   3  11        8.95        0.73      8.50 o 
 -10   4  11       51.53       39.38     16.67 o 
  -9   4  11       21.16       13.13     13.54 o 
  -8   4  11        7.13       -7.50     10.63 o 
  -7   4  11       25.68       29.59     15.63 o 
  -6   4  11      276.01      299.16     25.91 o 
  -5   4  11        4.92       -2.90      9.96 o 
  -4   4  11       52.61       48.99     14.36 o 
  -3   4  11       35.21       20.66      7.29 o 
  -2   4  11      169.46      157.86     12.93 o 
  -1   4  11       73.25       65.83      8.55 o 
   0   4  11      215.49      194.90     12.61 o 
   1   4  11       72.74       65.25     10.45 o 
   2   4  11      171.09      165.17     11.61 o 
   3   4  11       33.62       20.08      9.41 o 
   4   4  11       49.71       55.53     10.08 o 
   5   4  11        4.84       -6.52      8.41 o 
   6   4  11      278.35      293.01     21.05 o 
   7   4  11       26.16       31.61     14.66 o 
   8   4  11        7.07       -0.97     11.44 o 
   9   4  11       21.43       18.83     11.44 o 
  10   4  11       52.35       58.77     14.36 o 
  -9   5  11       21.97       18.96     15.00 o 
  -8   5  11       93.02       80.84     25.00 o 
  -7   5  11       13.51       20.21     18.75 o 
  -6   5  11       62.52       46.05     23.54 o 
  -5   5  11      196.74      196.03     27.71 o 
  -4   5  11      309.76      290.49     25.30 o 
  -3   5  11      524.55      571.95     22.45 o 
  -2   5  11      377.43      361.19     16.03 o 
  -1   5  11       72.59       65.37      9.04 o 
   0   5  11       33.62       27.78      7.33 o 
   1   5  11       74.96       69.76     11.51 o 
   2   5  11      371.12      317.02     20.49 o 
   3   5  11      531.23      484.73     50.35 o 
   4   5  11      308.62      312.42     25.80 o 
   5   5  11      193.71      199.16     16.46 o 
   6   5  11       64.98       53.82     11.30 o 
   7   5  11       13.66       12.93     11.18 o 
   8   5  11       93.29      105.52     15.27 o 
   9   5  11       22.48       19.80      9.98 o 
  -9   6  11       29.26       13.34     16.04 o 
  -8   6  11       53.80       35.42     16.46 o 
  -7   6  11       24.69        8.13     15.00 o 
  -6   6  11       49.77      102.10     29.59 o 
  -5   6  11       28.98       50.01     21.67 o 
  -4   6  11      427.73      411.49     31.89 o 
  -3   6  11       45.79       60.25     16.52 o 
  -2   6  11       11.14        9.44      8.95 o 
  -1   6  11      139.06      149.30     16.20 o 
   0   6  11      892.43      808.90     26.57 o 
   1   6  11      143.34      136.33     15.85 o 
   2   6  11       11.68       14.59      9.11 o 
   3   6  11       44.00       24.89     11.61 o 
   4   6  11      424.15      439.61     29.31 o 
   5   6  11       28.75       36.68     14.79 o 
   6   6  11       52.00       72.82     13.49 o 
   7   6  11       24.52       31.40     12.82 o 
   8   6  11       55.05       83.43     14.68 o 
   9   6  11       29.84       31.30     11.31 o 
  -8   7  11       16.47        1.04     15.21 o 
  -7   7  11       21.31       16.04     14.59 o 
  -6   7  11       40.47       29.59     22.29 o 
  -5   7  11        1.37        4.17     16.88 o 
  -4   7  11      125.84      123.35     28.75 o 
  -3   7  11       55.78       30.20     17.21 o 
  -2   7  11      635.74      625.30     57.71 o 
  -1   7  11      361.31      297.94     22.15 o 
   0   7  11       40.13       38.57     10.36 o 
   1   7  11      361.77      350.57     20.85 o 
   2   7  11      638.58      638.35     30.99 o 
   3   7  11       56.92       49.31     13.36 o 
   4   7  11      125.33      132.20     17.97 o 
   5   7  11        1.16      -11.09     11.67 o 
   6   7  11       41.54       48.07     17.42 o 
   7   7  11       21.44        7.02     12.54 o 
   8   7  11       16.79        1.10      9.88 o 
  -7   8  11       13.97        6.67     12.08 o 
  -6   8  11       12.01       -7.08     12.50 o 
  -5   8  11       40.02       27.50     19.38 o 
  -4   8  11        3.44        5.21     17.29 o 
  -3   8  11      227.65      187.53     37.09 o 
  -2   8  11       53.15       46.98     16.97 o 
  -1   8  11       55.02       60.56     13.89 o 
   0   8  11       58.34       39.79     13.36 o 
   1   8  11       53.76       53.30     13.22 o 
   2   8  11       54.86       53.48     13.54 o 
   3   8  11      230.13      281.64     25.28 o 
   4   8  11        3.23        4.48     13.46 o 
   5   8  11       38.86       39.22     14.40 o 
   6   8  11       11.06       20.18     14.52 o 
   7   8  11       14.44        2.10     11.86 o 
  -6   9  11       38.61       33.34     20.63 o 
  -5   9  11       27.76        9.38     15.00 o 
  -4   9  11       16.74       26.46     23.34 o 
  -3   9  11       71.14       46.88     24.17 o 
  -2   9  11      125.96      102.10     33.55 o 
  -1   9  11       12.80       10.73     11.78 o 
   0   9  11       71.67       64.89     15.39 o 
   1   9  11       12.52       10.83     12.25 o 
   2   9  11      125.18      135.74     19.87 o 
   3   9  11       68.02       65.70     16.27 o 
   4   9  11       17.35       24.07     15.25 o 
   5   9  11       28.39       33.69     13.64 o 
   6   9  11       38.18       49.10     17.55 o 
  -5  10  11       27.95        5.83     11.67 o 
  -4  10  11        2.54       16.46     16.04 o 
  -3  10  11        7.98        2.92     23.13 o 
  -2  10  11       48.19       40.63     27.71 o 
  -1  10  11       91.04       80.22     32.50 o 
   0  10  11        3.18        2.66     11.11 o 
   1  10  11       88.82       72.07     16.91 o 
   2  10  11       48.98       30.41     14.08 o 
   3  10  11        8.13       12.00     18.92 o 
   4  10  11        2.38        2.38     12.25 o 
   5  10  11       27.52       18.69     12.73 o 
  -2  11  11        1.57        6.46     18.54 o 
  -1  11  11       30.47       14.17     17.29 o 
   0  11  11       26.02       14.41     16.56 o 
   1  11  11       31.08       24.13     12.25 o 
   2  11  11        1.51       32.57     34.49 o 
   0   0  12     1723.82     1803.06     42.45 o 
   1   0  12      542.13      535.81     27.85 o 
   2   0  12       11.74       14.24      7.45 o 
   3   0  12     1083.05     1080.13     42.39 o 
   4   0  12      192.79      205.61     15.66 o 
   5   0  12      187.56      217.61     14.75 o 
   6   0  12      337.68      340.27     17.60 o 
   7   0  12        6.43       19.23      9.86 o 
   8   0  12      251.86      261.83     25.84 o 
   9   0  12        7.98        6.25     12.11 o 
  10   0  12        2.79        5.77     12.54 o 
 -10   1  12       13.56       19.49     16.04 o 
  -9   1  12       16.51       13.72     11.76 o 
  -8   1  12       89.60      117.44     27.40 o 
  -7   1  12      101.40      111.77     17.42 o 
  -6   1  12       20.15       15.62     10.81 o 
  -5   1  12      383.83      349.87     22.60 o 
  -4   1  12      182.32      183.30     16.76 o 
  -3   1  12      170.92      177.34     14.58 o 
  -2   1  12      466.05      490.88     21.63 o 
  -1   1  12      647.20      693.81     18.74 o 
   0   1  12      271.88      249.34     11.98 o 
   1   1  12      641.04      694.65     16.95 o 
   2   1  12      454.40      444.56     16.15 o 
   3   1  12      173.21      162.94     11.42 o 
   4   1  12      178.88      171.20     11.89 o 
   5   1  12      381.50      346.15     16.90 o 
   6   1  12       18.72       22.90      9.27 o 
   7   1  12      100.21       94.74     10.61 o 
   8   1  12       89.47       99.73     13.26 o 
   9   1  12       16.59       24.96      9.74 o 
  10   1  12       13.16       29.91     15.12 o 
 -10   2  12       23.03       10.42     12.92 o 
  -9   2  12        8.74        2.51     12.46 o 
  -8   2  12       73.69       65.03     16.68 o 
  -7   2  12      274.10      270.18     24.82 o 
  -6   2  12       19.41       17.44     12.40 o 
  -5   2  12       17.05       53.47     39.07 o 
  -4   2  12      203.46      185.26     18.08 o 
  -3   2  12      202.27      168.48     14.31 o 
  -2   2  12       40.00       37.72      9.59 o 
  -1   2  12      748.98      758.07     21.36 o 
   0   2  12        2.34       14.48      4.73 o 
   1   2  12      762.36      795.84     16.75 o 
   2   2  12       39.16       28.15      6.60 o 
   3   2  12      205.71      217.16     12.66 o 
   4   2  12      201.26      188.54     16.74 o 
   5   2  12       17.15       18.27      7.60 o 
   6   2  12       20.14       16.26      8.77 o 
   7   2  12      270.46      280.67     18.06 o 
   8   2  12       72.57       62.72     11.22 o 
   9   2  12        9.10       10.30      8.13 o 
  10   2  12       23.25       18.71     15.78 o 
 -10   3  12        3.67       -0.83     10.42 o 
  -9   3  12       20.19       11.25     16.46 o 
  -8   3  12       59.92       64.95     14.96 o 
  -7   3  12       25.15        8.83     12.22 o 
  -6   3  12       91.31       71.10     15.75 o 
  -5   3  12      219.13      229.17     21.72 o 
  -4   3  12       78.82       80.62     12.86 o 
  -3   3  12      187.99      179.43     15.47 o 
  -2   3  12      424.82      442.80     16.65 o 
  -1   3  12       59.07       46.94      8.59 o 
   0   3  12        1.69        7.94      7.12 o 
   1   3  12       56.78       43.68      6.47 o 
   2   3  12      419.26      444.03     20.15 o 
   3   3  12      189.20      196.86     12.68 o 
   4   3  12       76.90       77.29     10.17 o 
   5   3  12      219.24      300.68     63.04 o 
   6   3  12       94.37       85.90     12.21 o 
   7   3  12       25.00       17.87      9.29 o 
   8   3  12       58.97       61.04     13.03 o 
   9   3  12       19.46       15.51     10.46 o 
  10   3  12        3.38        5.12     11.16 o 
  -9   4  12       27.35       12.71     16.46 o 
  -8   4  12       17.01       12.50     17.09 o 
  -7   4  12       59.06       32.85     13.39 o 
  -6   4  12       44.01       71.72     38.13 o 
  -5   4  12      184.52      195.07     22.45 o 
  -4   4  12       73.84       52.17     12.96 o 
  -3   4  12      374.73      338.31     14.98 o 
  -2   4  12       40.91       37.99      8.00 o 
  -1   4  12      158.93      139.09     10.99 o 
   0   4  12      197.56      190.60     12.80 o 
   1   4  12      161.92      146.31     13.45 o 
   2   4  12       39.77       52.90     13.94 o 
   3   4  12      367.51      370.20     17.86 o 
   4   4  12       74.57       63.01     16.06 o 
   5   4  12      188.81      184.95     15.13 o 
   6   4  12       42.65       68.19     15.67 o 
   7   4  12       59.33       74.85     13.96 o 
   8   4  12       16.39       23.46     10.84 o 
   9   4  12       27.89       26.43     12.90 o 
  -9   5  12       22.03        0.42     14.38 o 
  -8   5  12        4.76       -7.50     10.00 o 
  -7   5  12       66.60       54.59     23.34 o 
  -6   5  12       13.25       13.91     13.06 o 
  -5   5  12       34.31       29.65     15.61 o 
  -4   5  12      504.78      502.67     33.09 o 
  -3   5  12       39.24       44.44     15.39 o 
  -2   5  12      662.59      598.46     20.16 o 
  -1   5  12      109.45       96.20     10.93 o 
   0   5  12        8.07       10.74      7.19 o 
   1   5  12      106.46      108.87     13.74 o 
   2   5  12      673.18      643.41     28.51 o 
   3   5  12       38.30       54.12     12.63 o 
   4   5  12      499.46      499.61     27.56 o 
   5   5  12       33.16       19.93      9.25 o 
   6   5  12       13.76        9.27      9.35 o 
   7   5  12       67.57       93.96     20.29 o 
   8   5  12        4.83       -3.40     14.07 o 
   9   5  12       22.12        9.65     13.09 o 
  -8   6  12       19.36        8.33     14.38 o 
  -7   6  12       47.97       61.47     24.59 o 
  -6   6  12       48.35       26.67     22.92 o 
  -5   6  12       91.10       68.55     23.96 o 
  -4   6  12        2.81        2.63     14.80 o 
  -3   6  12      156.69      145.53     21.43 o 
  -2   6  12      247.47      242.71     17.81 o 
  -1   6  12      194.75      206.34     14.42 o 
   0   6  12      615.94      677.22     38.51 o 
   1   6  12      195.23      209.43     17.07 o 
   2   6  12      252.68      253.47     20.79 o 
   3   6  12      153.31      159.81     18.79 o 
   4   6  12        3.30       15.59     14.58 o 
   5   6  12       91.92      128.11     20.06 o 
   6   6  12       47.22       62.35     17.82 o 
   7   6  12       49.83       53.83     16.98 o 
   8   6  12       20.01       26.02     11.88 o 
  -8   7  12       29.34        8.96     17.29 o 
  -7   7  12       20.08        7.92     16.67 o 
  -6   7  12        2.36       -4.38     19.17 o 
  -5   7  12       47.50       30.42     20.84 o 
  -4   7  12       12.42        0.83     16.04 o 
  -3   7  12      182.59      193.48     23.88 o 
  -2   7  12      107.13      129.07     15.36 o 
  -1   7  12       62.51       68.26     13.20 o 
   0   7  12      872.67      943.86     30.81 o 
   1   7  12       63.10       67.96     12.57 o 
   2   7  12      109.60      118.97     17.15 o 
   3   7  12      179.96      211.44     22.41 o 
   4   7  12       12.75       27.82     13.18 o 
   5   7  12       49.29       32.91     13.54 o 
   6   7  12        2.34        8.22     11.98 o 
   7   7  12       20.37       23.71     14.99 o 
   8   7  12       29.66       34.94     14.64 o 
  -7   8  12       40.48       17.71     12.92 o 
  -6   8  12       35.02       18.13     15.63 o 
  -5   8  12       23.44       17.71     17.50 o 
  -4   8  12       14.55       23.13     23.96 o 
  -3   8  12       53.01       37.92     27.92 o 
  -2   8  12      295.28      295.95     55.84 o 
  -1   8  12       45.73       39.99     12.08 o 
   0   8  12       25.26       27.23     11.58 o 
   1   8  12       44.10       46.78     12.06 o 
   2   8  12      297.35      291.55     24.90 o 
   3   8  12       54.24       58.73     17.41 o 
   4   8  12       14.04       17.05     12.55 o 
   5   8  12       22.35       23.06     12.68 o 
   6   8  12       34.90       27.38     13.09 o 
   7   8  12       40.06       36.25     28.48 o 
  -6   9  12       20.89        7.92     13.75 o 
  -5   9  12       26.25       15.42     15.42 o 
  -4   9  12       39.04       27.09     19.38 o 
  -3   9  12        4.85        2.08     23.13 o 
  -2   9  12       26.49       27.30     20.21 o 
  -1   9  12      161.96      162.36     18.86 o 
   0   9  12        8.93        8.18     12.47 o 
   1   9  12      163.00      167.39     21.87 o 
   2   9  12       24.95       24.17     12.45 o 
   3   9  12        4.99        8.55     11.46 o 
   4   9  12       37.81       42.00     16.10 o 
   5   9  12       26.07       19.27     15.54 o 
   6   9  12       21.77       21.29     13.12 o 
  -4  10  12        1.23        7.29     12.71 o 
  -3  10  12       44.05       27.71     19.38 o 
  -2  10  12       34.90       25.84     18.96 o 
  -1  10  12        9.89       16.04     19.38 o 
   0  10  12       76.35       81.38     16.16 o 
   1  10  12        9.79       32.38     15.39 o 
   2  10  12       34.30       55.73     15.97 o 
   3  10  12       45.17       51.99     17.28 o 
   4  10  12        1.26        5.34     13.68 o 
   0  11  12        0.51       -1.67     10.00 o 
   1   0  13      365.51      354.16     14.92 o 
   2   0  13        9.62       15.36      8.30 o 
   3   0  13        3.84        0.99      9.24 o 
   4   0  13      912.15      992.85     32.03 o 
   5   0  13      292.00      302.79     20.08 o 
   6   0  13       11.80       11.69      9.54 o 
   7   0  13      817.02      860.74     66.88 o 
   8   0  13        0.79       -0.73     11.15 o 
   9   0  13       21.49       36.66     15.76 o 
  10   0  13        2.54        0.89     13.78 o 
 -10   1  13        4.81        7.23     14.17 o 
  -9   1  13       61.60       51.05     15.97 o 
  -8   1  13       14.92       26.92     13.97 o 
  -7   1  13       85.81       66.67     16.55 o 
  -6   1  13      253.78      255.06     26.07 o 
  -5   1  13      196.16      197.31     19.05 o 
  -4   1  13       55.51       46.41     11.49 o 
  -3   1  13      198.29      204.51     15.93 o 
  -2   1  13      760.15      737.43     26.47 o 
  -1   1  13      833.79      841.22     21.80 o 
   0   1  13       66.03       47.47      7.69 o 
   1   1  13      837.32      831.58     27.52 o 
   2   1  13      757.83      731.93     20.50 o 
   3   1  13      191.31      190.25     12.57 o 
   4   1  13       58.14       58.07      9.05 o 
   5   1  13      195.93      203.31     14.07 o 
   6   1  13      250.75      255.10     16.59 o 
   7   1  13       84.47      111.44     13.00 o 
   8   1  13       14.42       27.60      9.55 o 
   9   1  13       61.96       63.14     13.82 o 
  10   1  13        5.09       19.50     15.69 o 
 -10   2  13        2.14        3.54     16.88 o 
  -9   2  13        4.98        2.26      8.91 o 
  -8   2  13       58.89       92.69     18.19 o 
  -7   2  13      153.11      161.72     20.08 o 
  -6   2  13      132.32      101.66     17.29 o 
  -5   2  13       65.61       66.74     12.43 o 
  -4   2  13       11.97       12.43     10.32 o 
  -3   2  13      219.99      205.24     16.83 o 
  -2   2  13      207.07      232.65     17.24 o 
  -1   2  13      298.18      299.68     18.35 o 
   0   2  13     1522.34     1581.05     29.98 o 
   1   2  13      295.65      285.15     11.10 o 
   2   2  13      213.20      223.69     11.77 o 
   3   2  13      219.29      209.83     12.58 o 
   4   2  13       11.87       12.32      6.92 o 
   5   2  13       64.70       83.06     10.25 o 
   6   2  13      130.05      125.90     12.94 o 
   7   2  13      153.86      149.77     14.65 o 
   8   2  13       57.35       92.17     23.10 o 
   9   2  13        4.74        6.14      9.30 o 
  10   2  13        2.31       -3.69      7.98 o 
  -9   3  13        5.21        4.17     12.08 o 
  -8   3  13       29.67       15.74     12.81 o 
  -7   3  13      125.85      100.43     17.70 o 
  -6   3  13       59.21       48.69     14.27 o 
  -5   3  13       57.99       50.26     13.79 o 
  -4   3  13      498.99      554.39     30.98 o 
  -3   3  13      155.19      180.02     15.87 o 
  -2   3  13        3.09       -3.65      7.65 o 
  -1   3  13      102.78      118.21     15.12 o 
   0   3  13       57.70       78.74     10.36 o 
   1   3  13       99.65      102.72     14.23 o 
   2   3  13        3.97        2.56      5.78 o 
   3   3  13      151.58      150.28     12.07 o 
   4   3  13      500.22      482.14     19.70 o 
   5   3  13       59.71       61.87     10.07 o 
   6   3  13       57.19       67.95     17.72 o 
   7   3  13      124.92      153.64     15.02 o 
   8   3  13       29.34       40.06     11.20 o 
   9   3  13        5.29        3.05     10.91 o 
  -9   4  13       11.83        5.00     14.59 o 
  -8   4  13       28.52        7.92     12.29 o 
  -7   4  13        9.77       13.12     11.48 o 
  -6   4  13       30.96       43.28     15.83 o 
  -5   4  13       82.25       74.89     17.61 o 
  -4   4  13        6.22       -5.87     13.55 o 
  -3   4  13      183.25      201.58     13.19 o 
  -2   4  13      179.10      168.59     12.33 o 
  -1   4  13       38.94       44.06      9.16 o 
   0   4  13       23.23       20.25      8.17 o 
   1   4  13       40.90       45.97      9.53 o 
   2   4  13      180.47      186.30     17.38 o 
   3   4  13      183.93      166.06     16.01 o 
   4   4  13        5.26        5.76      8.32 o 
   5   4  13       80.91       65.14     10.93 o 
   6   4  13       31.69       43.04     11.86 o 
   7   4  13        9.16       14.83      9.54 o 
   8   4  13       27.96       16.31     11.92 o 
   9   4  13       12.06       16.81     11.85 o 
  -9   5  13        1.19       -1.04     12.50 o 
  -8   5  13       51.94       30.21     15.84 o 
  -7   5  13       33.11       19.17     16.04 o 
  -6   5  13        2.23        2.49     11.56 o 
  -5   5  13       96.69       89.76     19.25 o 
  -4   5  13       45.72       36.98     14.59 o 
  -3   5  13      619.72      615.77     37.76 o 
  -2   5  13      149.92      134.81     11.90 o 
  -1   5  13       58.74       58.92      9.90 o 
   0   5  13      388.22      392.16     19.15 o 
   1   5  13       60.76       61.38     11.21 o 
   2   5  13      145.53      141.66     15.42 o 
   3   5  13      618.38      639.20     30.22 o 
   4   5  13       45.65       39.56     12.47 o 
   5   5  13       99.91      141.61     18.78 o 
   6   5  13        1.79        9.85     13.13 o 
   7   5  13       32.68       25.85     14.44 o 
   8   5  13       52.59       67.20     18.31 o 
   9   5  13        1.12        1.23     13.87 o 
  -8   6  13        7.59        3.54     12.92 o 
  -7   6  13        0.64      -11.04     14.79 o 
  -6   6  13       74.15       45.42     23.54 o 
  -5   6  13       28.65       24.92     14.44 o 
  -4   6  13       62.38       50.31     16.17 o 
  -3   6  13       90.95       91.09     19.05 o 
  -2   6  13      654.69      676.15     47.35 o 
  -1   6  13      501.10      511.32     21.05 o 
   0   6  13       17.26       19.20      8.99 o 
   1   6  13      505.85      524.25     23.66 o 
   2   6  13      654.23      689.19     31.69 o 
   3   6  13       93.76       84.01     16.56 o 
   4   6  13       60.37       62.00     14.89 o 
   5   6  13       29.20       34.81     15.82 o 
   6   6  13       75.74       80.51     17.43 o 
   7   6  13        0.73        2.73     12.14 o 
   8   6  13        8.07        0.31     11.88 o 
  -7   7  13       21.68        6.25     14.79 o 
  -6   7  13       27.24       14.79     19.17 o 
  -5   7  13        2.95        4.17     14.79 o 
  -4   7  13       81.86       92.85     20.49 o 
  -3   7  13       35.00       25.52     17.70 o 
  -2   7  13       56.83       53.98     18.15 o 
  -1   7  13      333.50      333.23     23.40 o 
   0   7  13      137.45      120.23     14.65 o 
   1   7  13      335.78      348.81     21.87 o 
   2   7  13       55.58       57.43     13.30 o 
   3   7  13       35.88       25.05     12.92 o 
   4   7  13       81.52      103.90     18.18 o 
   5   7  13        3.12       -0.95     11.89 o 
   6   7  13       27.86       21.94     13.39 o 
   7   7  13       21.90       35.85     30.60 o 
  -6   8  13       42.54       18.96     14.79 o 
  -5   8  13       46.77       47.09     21.25 o 
  -4   8  13        7.16       13.34     22.29 o 
  -3   8  13       30.17       14.38     19.17 o 
  -2   8  13        5.56        0.48     14.51 o 
  -1   8  13       71.59       62.47     14.11 o 
   0   8  13      196.88      196.06     20.88 o 
   1   8  13       70.69       63.61     16.15 o 
   2   8  13        6.07        7.05      9.82 o 
   3   8  13       31.06       34.18     13.61 o 
   4   8  13        7.02       28.45     22.13 o 
   5   8  13       46.76       64.94     17.94 o 
   6   8  13       41.52       37.88     13.76 o 
  -5   9  13       20.73        4.38     14.38 o 
  -4   9  13       16.62       18.96     19.38 o 
  -3   9  13       21.63       23.34     19.59 o 
  -2   9  13       77.99       60.63     24.59 o 
  -1   9  13        6.53       28.77     17.42 o 
   0   9  13       64.95       71.54     18.91 o 
   1   9  13        6.15       20.34     13.82 o 
   2   9  13       78.43       77.44     15.75 o 
   3   9  13       20.23        1.47     11.45 o 
   4   9  13       16.77       24.71     14.32 o 
   5   9  13       21.14       16.18     11.99 o 
  -3  10  13        1.18        7.50     16.67 o 
  -2  10  13       61.05       27.92     22.29 o 
  -1  10  13       59.30       15.00     21.04 o 
   0  10  13        1.37        9.06     14.22 o 
   1  10  13       58.15       75.39     16.85 o 
   2  10  13       62.21       39.76     13.85 o 
   3  10  13        1.16       -2.63     13.68 o 
   0   0  14      602.64      615.00     27.83 o 
   1   0  14       16.29       16.71      7.75 o 
   2   0  14      132.82      140.37     13.33 o 
   3   0  14        2.06       -8.76      8.28 o 
   4   0  14      206.98      173.51     16.16 o 
   5   0  14      766.38      877.50     44.61 o 
   6   0  14      161.53      172.76     17.85 o 
   7   0  14        1.89        4.46     14.65 o 
   8   0  14       78.73       82.02     18.86 o 
   9   0  14        4.23       -5.19     11.04 o 
  10   0  14        6.30        8.33     11.79 o 
 -10   1  14       19.20        4.34     16.15 o 
  -9   1  14       10.45       11.79     12.30 o 
  -8   1  14        8.88       16.35     16.04 o 
  -7   1  14      322.30      293.48     25.28 o 
  -6   1  14       19.58       22.94      9.64 o 
  -5   1  14        5.23        5.45      9.73 o 
  -4   1  14       37.80       42.19     11.64 o 
  -3   1  14      100.60      103.78     13.15 o 
  -2   1  14      284.21      270.52     14.25 o 
  -1   1  14      119.46      119.85     10.30 o 
   0   1  14      748.98      832.82     21.84 o 
   1   1  14      118.36      115.94      9.93 o 
   2   1  14      278.08      278.82     13.76 o 
   3   1  14      101.87       99.52     11.10 o 
   4   1  14       39.02       38.98      9.29 o 
   5   1  14        5.98        6.46      8.86 o 
   6   1  14       19.98       19.76     10.01 o 
   7   1  14      321.76      374.98     19.79 o 
   8   1  14        8.64       -3.08      8.12 o 
   9   1  14       10.62       15.50     12.85 o 
  10   1  14       19.10       18.54     12.61 o 
  -9   2  14       36.16       41.57     14.89 o 
  -8   2  14       23.81       22.49     12.37 o 
  -7   2  14       97.71       86.03     16.21 o 
  -6   2  14       23.91       15.25     11.14 o 
  -5   2  14       44.91       34.78     11.21 o 
  -4   2  14      124.93      152.12     16.14 o 
  -3   2  14       71.66       56.70     11.62 o 
  -2   2  14      249.20      252.44     18.32 o 
  -1   2  14      311.39      323.32     19.27 o 
   0   2  14      403.30      487.97     21.44 o 
   1   2  14      315.62      292.55     12.42 o 
   2   2  14      249.29      244.65     13.11 o 
   3   2  14       73.48       68.47      9.49 o 
   4   2  14      126.35      133.69     12.03 o 
   5   2  14       44.73       43.48     10.23 o 
   6   2  14       24.75       25.22      9.87 o 
   7   2  14       95.38       94.80     12.44 o 
   8   2  14       23.32       27.47     13.00 o 
   9   2  14       36.34       37.92     10.77 o 
  -9   3  14        7.82        2.08     14.79 o 
  -8   3  14       36.22       41.75     28.23 o 
  -7   3  14       40.82       47.29     12.40 o 
  -6   3  14       45.90       33.28     13.52 o 
  -5   3  14        5.70        0.13     11.21 o 
  -4   3  14      213.52      239.40     22.99 o 
  -3   3  14      656.80      629.61     27.49 o 
  -2   3  14       57.27       44.61     12.10 o 
  -1   3  14       63.71       49.78      9.07 o 
   0   3  14      135.37      123.17     11.46 o 
   1   3  14       61.06       59.93      9.37 o 
   2   3  14       55.14       58.12     11.01 o 
   3   3  14      658.06      661.43     34.05 o 
   4   3  14      212.86      212.83     14.60 o 
   5   3  14        6.39        0.33      8.06 o 
   6   3  14       45.63       54.89     10.95 o 
   7   3  14       39.90       29.96     12.23 o 
   8   3  14       35.56       31.38     10.92 o 
   9   3  14        7.62        0.88     10.67 o 
  -9   4  14       33.79       20.42     13.96 o 
  -8   4  14       23.08       15.42     13.75 o 
  -7   4  14       27.52       18.93     18.75 o 
  -6   4  14       79.88       52.30     17.07 o 
  -5   4  14       17.19        9.00     11.88 o 
  -4   4  14       16.10        8.41     18.86 o 
  -3   4  14       94.70       87.33     13.15 o 
  -2   4  14      173.24      171.72     13.08 o 
  -1   4  14      284.51      275.87     15.43 o 
   0   4  14      349.79      368.38     17.87 o 
   1   4  14      286.45      268.60     16.07 o 
   2   4  14      171.10      166.92     17.82 o 
   3   4  14       96.83       89.03     17.03 o 
   4   4  14       14.98       36.47     38.80 o 
   5   4  14       15.74        9.51     11.59 o 
   6   4  14       81.01       86.18     15.37 o 
   7   4  14       27.61       10.69     11.03 o 
   8   4  14       22.28       33.72     12.86 o 
   9   4  14       33.59       49.55     13.48 o 
  -8   5  14        4.45       -2.92      8.54 o 
  -7   5  14       29.34       30.84     16.88 o 
  -6   5  14       22.96       29.80     14.01 o 
  -5   5  14       28.43       33.81     14.79 o 
  -4   5  14      254.83      240.77     26.52 o 
  -3   5  14      137.70      133.47     20.26 o 
  -2   5  14      354.37      343.63     20.12 o 
  -1   5  14      415.49      413.65     19.08 o 
   0   5  14       32.04       25.86      9.89 o 
   1   5  14      409.21      440.14     21.52 o 
   2   5  14      354.25      350.91     22.42 o 
   3   5  14      137.39      131.78     17.43 o 
   4   5  14      260.10      240.92     21.36 o 
   5   5  14       29.70       35.10     13.99 o 
   6   5  14       22.08       33.09     12.99 o 
   7   5  14       29.04       34.74     16.01 o 
   8   5  14        4.62        1.55     11.16 o 
  -8   6  14        7.33        4.38     10.00 o 
  -7   6  14        1.85       -0.63     14.79 o 
  -6   6  14        8.84       13.75     20.00 o 
  -5   6  14       53.93       56.98     17.21 o 
  -4   6  14       76.36       71.90     19.72 o 
  -3   6  14      142.21      136.91     23.42 o 
  -2   6  14       41.88       46.77     12.18 o 
  -1   6  14      339.46      359.67     23.83 o 
   0   6  14      162.91      201.39     16.63 o 
   1   6  14      333.69      378.89     21.61 o 
   2   6  14       43.53       50.80     14.92 o 
   3   6  14      142.21      173.92     19.11 o 
   4   6  14       77.11      118.06     28.47 o 
   5   6  14       54.97      109.51     27.67 o 
   6   6  14        9.66       11.37     10.49 o 
   7   6  14        1.89       -1.36     11.92 o 
   8   6  14        6.79        8.92     13.11 o 
  -7   7  14        5.57       -1.25     11.67 o 
  -6   7  14        4.55        3.13     16.46 o 
  -5   7  14       42.45       27.30     23.13 o 
  -4   7  14        7.09        1.87     13.99 o 
  -3   7  14       62.11       56.68     16.32 o 
  -2   7  14       53.22       83.35     20.63 o 
  -1   7  14       38.59       42.82     13.64 o 
   0   7  14      150.84      145.11     17.78 o 
   1   7  14       39.42       39.49     10.76 o 
   2   7  14       53.86       79.24     15.54 o 
   3   7  14       59.74       84.97     17.43 o 
   4   7  14        6.87       -2.34     11.63 o 
   5   7  14       43.39       60.44     16.68 o 
   6   7  14        4.47       -2.18     11.78 o 
   7   7  14        5.76        2.92     14.44 o 
  -6   8  14       23.90        3.33     13.13 o 
  -5   8  14       27.69       14.17     19.38 o 
  -4   8  14       83.38       65.63     23.75 o 
  -3   8  14        3.22        1.37     17.27 o 
  -2   8  14      128.60      113.04     22.73 o 
  -1   8  14       67.63       86.47     16.02 o 
   0   8  14        2.11       12.50     11.32 o 
   1   8  14       68.31       96.63     22.45 o 
   2   8  14      129.97      127.71     17.04 o 
   3   8  14        3.59       13.68     13.62 o 
   4   8  14       82.69      108.30     19.66 o 
   5   8  14       27.20       25.06     13.83 o 
   6   8  14       23.87       23.02     13.10 o 
  -5   9  14       14.37       10.63     14.17 o 
  -4   9  14       31.67       28.55     20.84 o 
  -3   9  14       28.01       14.79     20.63 o 
  -2   9  14       10.26       23.13     22.50 o 
  -1   9  14       69.16       76.97     35.53 o 
   0   9  14       10.68       -1.85      9.80 o 
   1   9  14       69.59       65.84     16.09 o 
   2   9  14        9.69        3.33     11.62 o 
   3   9  14       28.09       14.09     13.78 o 
   4   9  14       31.02       37.49     28.92 o 
   5   9  14       13.81       15.35     11.23 o 
  -3  10  14       13.09        0.83     10.21 o 
  -2  10  14       36.58       16.88     16.04 o 
  -1  10  14       30.19       23.13     20.63 o 
   0  10  14       17.64       27.26     12.32 o 
   1  10  14       30.14       10.14     13.12 o 
   2  10  14       36.26       28.12     12.99 o 
   3  10  14       13.40        3.23      9.63 o 
   1   0  15      326.89      315.15     15.11 o 
   2   0  15       80.93       74.95      9.63 o 
   3   0  15        9.94        2.85     10.92 o 
   4   0  15      264.23      252.33     18.81 o 
   5   0  15       93.15       98.70     15.12 o 
   6   0  15      198.18      201.08     18.34 o 
   7   0  15       11.12       15.84     10.46 o 
   8   0  15        3.42        1.98      9.69 o 
   9   0  15       83.85       74.85     17.14 o 
  -9   1  15       12.67        5.97     10.79 o 
  -8   1  15       57.96       58.64     21.25 o 
  -7   1  15       15.31       19.50     11.63 o 
  -6   1  15      239.95      232.54     20.10 o 
  -5   1  15        0.40        0.42      7.55 o 
  -4   1  15      124.68      119.77     15.56 o 
  -3   1  15      240.38      243.62     17.72 o 
  -2   1  15      184.98      153.34     15.12 o 
  -1   1  15      623.75      660.48     26.86 o 
   0   1  15       41.40       44.19      8.09 o 
   1   1  15      616.95      639.24     31.67 o 
   2   1  15      188.91      183.74     14.42 o 
   3   1  15      244.39      237.07     14.16 o 
   4   1  15      127.64      114.97     12.24 o 
   5   1  15        0.51      -10.78      7.19 o 
   6   1  15      237.54      254.61     16.75 o 
   7   1  15       15.16       27.38     10.06 o 
   8   1  15       58.57       66.06     12.35 o 
   9   1  15       11.98       13.91     10.14 o 
  -9   2  15       15.59       17.19     13.96 o 
  -8   2  15       89.47       84.64     25.94 o 
  -7   2  15       38.73       20.78     11.87 o 
  -6   2  15       39.73       47.79     13.92 o 
  -5   2  15       62.60       68.57     12.35 o 
  -4   2  15       69.74       59.34     11.73 o 
  -3   2  15      309.93      319.54     21.32 o 
  -2   2  15      123.30      117.90     14.82 o 
  -1   2  15      335.91      324.39     20.71 o 
   0   2  15      362.03      349.10     20.63 o 
   1   2  15      333.09      319.77     16.82 o 
   2   2  15      127.34      123.69     14.51 o 
   3   2  15      313.21      337.79     19.28 o 
   4   2  15       69.47       67.10     12.84 o 
   5   2  15       60.11       70.96     11.12 o 
   6   2  15       38.32       36.64      9.91 o 
   7   2  15       39.06       56.51     23.38 o 
   8   2  15       87.98      105.30     13.78 o 
   9   2  15       14.99       30.26     12.73 o 
  -9   3  15       17.20        4.17     14.79 o 
  -8   3  15        4.92        5.59     12.46 o 
  -7   3  15       95.35       86.23     38.44 o 
  -6   3  15       64.69       53.48     16.46 o 
  -5   3  15       21.06       19.48     11.93 o 
  -4   3  15       58.28       50.01     14.86 o 
  -3   3  15       84.07       75.20     12.58 o 
  -2   3  15      329.29      326.96     20.85 o 
  -1   3  15       56.23       61.35      9.63 o 
   0   3  15       64.15       77.48     10.05 o 
   1   3  15       56.30       62.56      9.88 o 
   2   3  15      330.84      348.41     21.85 o 
   3   3  15       81.93       68.37     12.23 o 
   4   3  15       61.31       55.46     12.35 o 
   5   3  15       20.87       29.66     11.32 o 
   6   3  15       62.80       60.48     11.39 o 
   7   3  15       95.51      115.66     20.72 o 
   8   3  15        4.66       -4.05      9.99 o 
   9   3  15       17.01        4.55     10.00 o 
  -9   4  15       13.00        6.88     12.08 o 
  -8   4  15       19.82       13.54     12.50 o 
  -7   4  15        1.45       -5.23      9.15 o 
  -6   4  15        1.89       -2.26     13.86 o 
  -5   4  15       89.83       97.63     17.47 o 
  -4   4  15       82.56       94.05     17.97 o 
  -3   4  15       23.15       31.52     14.36 o 
  -2   4  15      202.90      205.36     14.31 o 
  -1   4  15       91.07       96.64     10.55 o 
   0   4  15       41.95       41.86      9.45 o 
   1   4  15       91.08       99.05     11.76 o 
   2   4  15      203.33      218.33     18.12 o 
   3   4  15       24.29       13.39     11.03 o 
   4   4  15       84.17       98.12     14.81 o 
   5   4  15       90.28      101.55     16.02 o 
   6   4  15        1.59       -8.34     13.75 o 
   7   4  15        1.27       -4.42     16.59 o 
   8   4  15       19.68       30.58     18.04 o 
   9   4  15       13.21        4.68     11.93 o 
  -8   5  15       12.63        2.71     13.34 o 
  -7   5  15       27.80       14.59     14.79 o 
  -6   5  15       34.94       47.92     15.92 o 
  -5   5  15       62.50       65.55     17.55 o 
  -4   5  15       73.51       53.23     15.60 o 
  -3   5  15      252.89      239.92     25.62 o 
  -2   5  15        5.65       -2.54      9.07 o 
  -1   5  15        3.00       -1.52      8.94 o 
   0   5  15      430.50      412.08     22.26 o 
   1   5  15        3.06        7.63      9.30 o 
   2   5  15        6.32        5.72     11.64 o 
   3   5  15      253.72      274.11     22.64 o 
   4   5  15       73.52       84.11     15.39 o 
   5   5  15       65.01       81.96     15.88 o 
   6   5  15       36.18       38.81     14.02 o 
   7   5  15       27.53       22.83     12.96 o 
   8   5  15       11.77        5.00     16.35 o 
  -7   6  15        8.13       -1.25     13.54 o 
  -6   6  15       22.51       15.84     19.59 o 
  -5   6  15        3.33       -2.81     15.58 o 
  -4   6  15      109.07      105.88     20.44 o 
  -3   6  15       71.63       79.55     19.27 o 
  -2   6  15      404.04      358.65     22.09 o 
  -1   6  15       12.22       -1.77     10.62 o 
   0   6  15      154.72      136.39     13.74 o 
   1   6  15       11.44        6.60     10.55 o 
   2   6  15      399.11      437.74     26.31 o 
   3   6  15       73.24       82.81     16.13 o 
   4   6  15      111.44      155.17     20.23 o 
   5   6  15        2.93       -1.59     10.37 o 
   6   6  15       21.64       19.69     14.34 o 
   7   6  15        7.81       11.15     16.92 o 
  -7   7  15       10.38        2.92     10.42 o 
  -6   7  15       21.88        7.08     12.50 o 
  -5   7  15        0.13       15.84     16.46 o 
  -4   7  15       56.44       50.34     19.47 o 
  -3   7  15       62.70       57.14     19.21 o 
  -2   7  15       84.07       80.96     20.16 o 
  -1   7  15      111.43      107.29     16.21 o 
   0   7  15      134.46      119.78     17.60 o 
   1   7  15      109.33      103.18     14.78 o 
   2   7  15       83.01       92.72     14.48 o 
   3   7  15       63.37       73.22     16.61 o 
   4   7  15       55.73       52.37     15.81 o 
   5   7  15        0.15        1.98     10.08 o 
   6   7  15       22.36       28.51     12.46 o 
   7   7  15       10.57       25.93     11.68 o 
  -6   8  15       45.32       10.21     12.92 o 
  -5   8  15       33.07       10.63     15.84 o 
  -4   8  15        5.30        1.88     19.17 o 
  -3   8  15       97.71       79.27     21.77 o 
  -2   8  15        8.79       -3.19     14.17 o 
  -1   8  15       86.60       89.16     15.05 o 
   0   8  15       41.69       42.30     14.67 o 
   1   8  15       85.33       81.17     17.26 o 
   2   8  15        8.79       13.96     10.56 o 
   3   8  15       98.33      101.62     18.48 o 
   4   8  15        5.38        5.39     14.41 o 
   5   8  15       32.88       35.15     14.82 o 
   6   8  15       44.45       24.41     12.03 o 
  -4   9  15       30.73       23.13     15.00 o 
  -3   9  15       29.18       10.00     15.21 o 
  -2   9  15        9.98        7.08     19.17 o 
  -1   9  15        2.22       15.19     17.96 o 
   0   9  15      166.74      164.66     22.36 o 
   1   9  15        2.28       -1.50      9.60 o 
   2   9  15       10.22       15.23     11.54 o 
   3   9  15       28.39       34.75     13.01 o 
   4   9  15       30.27       29.81     13.58 o 
  -1  10  15       33.37       13.13     16.88 o 
   0  10  15        0.05       -5.76      9.10 o 
   1  10  15       34.26       27.18     23.34 o 
   0   0  16      543.38      492.69     26.68 o 
   1   0  16      923.53      979.28     26.27 o 
   2   0  16      256.52      210.30     31.98 o 
   3   0  16      498.42      506.29     25.92 o 
   4   0  16      654.56      677.14     34.76 o 
   5   0  16      125.82      147.24     16.57 o 
   6   0  16        7.37       15.91     11.25 o 
   7   0  16       21.21       27.87     14.27 o 
   8   0  16        7.15       10.21     10.37 o 
   9   0  16        0.78      -10.72     12.51 o 
  -9   1  16       28.56       25.39     14.85 o 
  -8   1  16       61.84       70.09     15.76 o 
  -7   1  16       77.69       76.32     17.21 o 
  -6   1  16      109.89       97.29     17.71 o 
  -5   1  16      152.41      150.40     18.77 o 
  -4   1  16       44.14       46.26     12.84 o 
  -3   1  16      498.84      542.78     26.24 o 
  -2   1  16      251.83      246.33     19.04 o 
  -1   1  16      127.75      137.28     22.78 o 
   0   1  16      205.55      171.81     18.35 o 
   1   1  16      133.56      109.04     17.27 o 
   2   1  16      252.27      221.55     13.96 o 
   3   1  16      503.17      548.12     26.93 o 
   4   1  16       43.53       35.45     14.00 o 
   5   1  16      149.77      129.39     13.79 o 
   6   1  16      112.83       93.90     12.69 o 
   7   1  16       78.98      104.15     13.28 o 
   8   1  16       60.12       52.05     14.42 o 
   9   1  16       28.67       25.85     15.91 o 
  -9   2  16       66.55       55.31     16.81 o 
  -8   2  16        2.17       11.42     12.80 o 
  -7   2  16       20.45       16.36     12.80 o 
  -6   2  16       15.57        4.10      8.27 o 
  -5   2  16        0.89       -4.69      8.89 o 
  -4   2  16      175.67      155.17     17.54 o 
  -3   2  16        0.62       -2.92     10.61 o 
  -2   2  16      184.83      198.82     18.06 o 
  -1   2  16      298.65      290.52     20.02 o 
   0   2  16       65.87       43.97     11.40 o 
   1   2  16      305.27      307.95     16.99 o 
   2   2  16      184.71      196.65     18.87 o 
   3   2  16        0.51        0.88      9.77 o 
   4   2  16      174.50      163.03     16.71 o 
   5   2  16        0.78        5.51      9.93 o 
   6   2  16       15.85       14.66     10.18 o 
   7   2  16       19.61        6.68      8.51 o 
   8   2  16        2.14       -1.68      8.23 o 
   9   2  16       66.65       55.50     13.21 o 
  -9   3  16        1.34       -7.71     11.88 o 
  -8   3  16       40.99       38.87     15.12 o 
  -7   3  16       29.71       17.05      9.65 o 
  -6   3  16      125.91       79.62     27.92 o 
  -5   3  16       14.69        3.78     11.83 o 
  -4   3  16       41.52       15.43     13.17 o 
  -3   3  16      254.69      267.73     20.20 o 
  -2   3  16       35.74       28.13     11.67 o 
  -1   3  16       93.56      104.09     13.43 o 
   0   3  16      514.66      596.51     22.59 o 
   1   3  16       92.02       92.98     12.33 o 
   2   3  16       33.37       32.50     10.54 o 
   3   3  16      258.61      290.16     21.34 o 
   4   3  16       41.94       32.31     13.38 o 
   5   3  16       13.56        7.53     12.32 o 
   6   3  16      126.11      132.32     17.66 o 
   7   3  16       29.15       20.38     12.09 o 
   8   3  16       40.36       33.26     14.09 o 
   9   3  16        1.23        6.67     12.03 o 
  -8   4  16       21.13        5.83     10.83 o 
  -7   4  16        3.62        6.20     10.23 o 
  -6   4  16        6.29        6.76     12.20 o 
  -5   4  16       15.51       30.57     14.71 o 
  -4   4  16      108.49       77.97     19.27 o 
  -3   4  16      254.54      266.26     26.52 o 
  -2   4  16       10.05       -0.73     10.06 o 
  -1   4  16      347.71      353.88     18.67 o 
   0   4  16      235.18      210.92     14.96 o 
   1   4  16      346.27      350.72     19.69 o 
   2   4  16       11.18       46.35     44.17 o 
   3   4  16      259.58      288.44     22.77 o 
   4   4  16      109.21      102.28     15.20 o 
   5   4  16       14.51       13.26     13.40 o 
   6   4  16        5.71       -1.98     10.69 o 
   7   4  16        3.82       11.97     11.11 o 
   8   4  16       21.35       13.83     11.66 o 
  -8   5  16        3.16        6.46     13.96 o 
  -7   5  16        7.65       10.83     16.67 o 
  -6   5  16      100.45       98.08     30.84 o 
  -5   5  16      122.72      112.93     27.30 o 
  -4   5  16       85.67       58.04     19.04 o 
  -3   5  16       86.74       60.81     19.87 o 
  -2   5  16       92.66       83.15     13.79 o 
  -1   5  16      122.47      141.40     13.92 o 
   0   5  16       71.57       76.78     12.09 o 
   1   5  16      122.89      106.04     13.30 o 
   2   5  16       92.35       98.80     13.43 o 
   3   5  16       87.81       62.85     14.50 o 
   4   5  16       88.63       97.54     17.50 o 
   5   5  16      124.95      127.71     17.87 o 
   6   5  16       99.75      100.05     18.66 o 
   7   5  16        7.48        1.78     11.23 o 
   8   5  16        3.22       -1.27     14.78 o 
  -7   6  16       61.66       20.21     13.34 o 
  -6   6  16       23.61       19.79     15.00 o 
  -5   6  16       20.41       18.44     14.91 o 
  -4   6  16       17.73       30.03     17.56 o 
  -3   6  16      134.76      138.41     23.36 o 
  -2   6  16       91.36      112.61     38.86 o 
  -1   6  16      121.81      105.90     15.26 o 
   0   6  16       11.95       15.27     10.27 o 
   1   6  16      119.47      119.37     13.85 o 
   2   6  16       93.91      108.06     14.44 o 
   3   6  16      135.98      169.19     19.16 o 
   4   6  16       16.54       13.54     12.40 o 
   5   6  16       20.34       31.29     15.62 o 
   6   6  16       23.03       18.91     12.98 o 
   7   6  16       61.89       73.74     16.64 o 
  -6   7  16        4.52        6.88     11.04 o 
  -5   7  16       33.17       35.42     18.34 o 
  -4   7  16        1.15        7.19     13.54 o 
  -3   7  16       50.47       50.65     20.94 o 
  -2   7  16       24.55       25.89     15.79 o 
  -1   7  16       54.05       36.75     15.16 o 
   0   7  16      297.03      332.14     24.32 o 
   1   7  16       54.04       58.10     15.04 o 
   2   7  16       24.75       38.71     19.60 o 
   3   7  16       49.69       53.64     15.85 o 
   4   7  16        1.15      -10.99     13.66 o 
   5   7  16       33.09       18.72     13.61 o 
   6   7  16        4.66       13.71     20.03 o 
  -5   8  16       52.35        9.58     11.46 o 
  -4   8  16       67.48       40.42     19.38 o 
  -3   8  16        2.57        0.07     14.37 o 
  -2   8  16       93.81       68.97     41.67 o 
  -1   8  16       11.87        6.16     18.62 o 
   0   8  16        7.31       -9.37     11.45 o 
   1   8  16       12.47       15.18     11.49 o 
   2   8  16       93.75       86.51     14.66 o 
   3   8  16        2.27        1.47     13.04 o 
   4   8  16       67.14       83.40     16.58 o 
   5   8  16       51.94       53.41     18.88 o 
  -3   9  16       46.05       22.09     15.63 o 
  -2   9  16       16.88       -0.38     12.55 o 
  -1   9  16       63.52       64.63     21.51 o 
   0   9  16        1.59       -2.06     12.55 o 
   1   9  16       62.55       52.61     14.46 o 
   2   9  16       16.72       19.74     11.85 o 
   3   9  16       46.29       42.37     13.41 o 
   1   0  17      634.17      708.01     29.03 o 
   2   0  17       25.85       27.77     11.09 o 
   3   0  17      285.82      312.89     21.16 o 
   4   0  17      760.25      897.09     40.40 o 
   5   0  17       29.75       30.00     11.56 o 
   6   0  17        2.88        6.83     11.77 o 
   7   0  17        0.01       -0.88     14.17 o 
   8   0  17        0.01       -1.75     12.94 o 
   9   0  17       43.33       48.34     27.71 o 
  -9   1  17       20.76        9.38     13.76 o 
  -8   1  17       36.32       12.06     12.15 o 
  -7   1  17       48.32       48.95     15.86 o 
  -6   1  17       93.05       84.55     17.38 o 
  -5   1  17       74.15       62.40     21.24 o 
  -4   1  17       60.57       58.11     11.66 o 
  -3   1  17      312.82      342.45     28.51 o 
  -2   1  17      367.06      347.18     21.99 o 
  -1   1  17      162.09      149.46     16.42 o 
   0   1  17       56.02       49.58     12.59 o 
   1   1  17      165.70      164.73     15.95 o 
   2   1  17      370.57      317.65     21.67 o 
   3   1  17      310.17      284.10     57.09 o 
   4   1  17       59.88       55.00     11.56 o 
   5   1  17       75.91       76.33     13.83 o 
   6   1  17       91.95      116.26     19.11 o 
   7   1  17       47.46       53.64     13.45 o 
   8   1  17       36.43       40.76     14.94 o 
   9   1  17       20.12       92.73     60.11 o 
  -8   2  17       52.99       45.91     15.76 o 
  -7   2  17        6.64       12.01     12.76 o 
  -6   2  17       11.75        1.77     12.29 o 
  -5   2  17       91.13       92.43     17.86 o 
  -4   2  17       19.26        8.27     10.87 o 
  -3   2  17      217.31      247.50     20.09 o 
  -2   2  17      100.30      104.70     14.68 o 
  -1   2  17      242.24      258.01     19.82 o 
   0   2  17       83.53       74.16     14.38 o 
   1   2  17      238.25      223.21     18.76 o 
   2   2  17      103.16       92.25     14.01 o 
   3   2  17      221.69      264.55     21.00 o 
   4   2  17       19.02       17.48     12.12 o 
   5   2  17       89.17      114.95     16.68 o 
   6   2  17       10.92       27.00     13.03 o 
   7   2  17        6.51        7.05     11.30 o 
   8   2  17       52.67       61.94     11.90 o 
  -8   3  17        9.61       14.02     11.87 o 
  -7   3  17       36.28       35.18     13.95 o 
  -6   3  17       15.75       22.37     12.37 o 
  -5   3  17       70.47       66.43     17.96 o 
  -4   3  17       15.16       -4.40     11.56 o 
  -3   3  17       49.63       42.30     12.64 o 
  -2   3  17      210.16      195.57     19.42 o 
  -1   3  17      120.97      122.84     16.34 o 
   0   3  17        3.66       11.22      9.44 o 
   1   3  17      126.11      161.56     15.64 o 
   2   3  17      210.68      185.17     16.29 o 
   3   3  17       48.98       47.24     12.56 o 
   4   3  17       16.42       31.64     24.70 o 
   5   3  17       70.31       72.68     20.88 o 
   6   3  17       15.27       17.97     14.34 o 
   7   3  17       36.04       29.73     13.97 o 
   8   3  17        9.26        4.92     13.08 o 
  -8   4  17       25.13        8.13     11.04 o 
  -7   4  17       10.62        9.34     11.02 o 
  -6   4  17        5.21       25.31     18.34 o 
  -5   4  17        8.35       21.27     13.85 o 
  -4   4  17       18.98       17.39     13.95 o 
  -3   4  17       25.20        9.11     12.50 o 
  -2   4  17      371.45      398.94     25.96 o 
  -1   4  17       35.51       39.65     10.38 o 
   0   4  17     1154.31     1184.90     36.46 o 
   1   4  17       35.14       35.23     11.27 o 
   2   4  17      378.03      383.79     21.30 o 
   3   4  17       25.07       23.24     11.17 o 
   4   4  17       19.19       36.05     14.37 o 
   5   4  17        9.12       17.61     11.93 o 
   6   4  17        4.72       -6.22     13.99 o 
   7   4  17       10.57       15.61     12.13 o 
   8   4  17       24.92       20.17     12.05 o 
  -7   5  17       12.86       10.00     16.46 o 
  -6   5  17       20.65        3.87     15.22 o 
  -5   5  17      117.65      117.98     23.20 o 
  -4   5  17      111.64      104.26     22.28 o 
  -3   5  17       92.36       78.75     20.85 o 
  -2   5  17       82.12       66.31     13.90 o 
  -1   5  17       48.01       53.05     10.72 o 
   0   5  17      227.47      223.53     16.89 o 
   1   5  17       48.45       44.78     11.12 o 
   2   5  17       85.41       85.09     13.41 o 
   3   5  17       95.33       96.12     15.41 o 
   4   5  17      112.19      104.38     17.88 o 
   5   5  17      115.60      110.29     18.75 o 
   6   5  17       21.79       18.44     14.27 o 
   7   5  17       12.91        0.00     13.91 o 
  -7   6  17       10.64        4.58     10.00 o 
  -6   6  17       77.94       73.97     25.63 o 
  -5   6  17       21.84       24.17     17.22 o 
  -4   6  17      185.92      213.81     32.09 o 
  -3   6  17       19.85       34.94     17.19 o 
  -2   6  17       99.69      116.34     30.94 o 
  -1   6  17       83.88       92.81     14.79 o 
   0   6  17        2.38        1.60     10.05 o 
   1   6  17       85.86       74.54     12.66 o 
   2   6  17      102.14      102.47     15.48 o 
   3   6  17       19.68       31.09     13.31 o 
   4   6  17      186.66      184.59     20.24 o 
   5   6  17       21.43       12.89     12.89 o 
   6   6  17       77.09      118.56     21.54 o 
   7   6  17       10.53        5.25     15.38 o 
  -6   7  17        1.88       -4.58     10.42 o 
  -5   7  17        6.53        7.92     18.75 o 
  -4   7  17       83.10       96.77     31.78 o 
  -3   7  17        7.10        6.32     18.01 o 
  -2   7  17       12.58       -0.56     13.30 o 
  -1   7  17      194.83      206.37     28.36 o 
   0   7  17        1.04       -5.73     11.94 o 
   1   7  17      191.95      210.41     24.36 o 
   2   7  17       13.21       15.45     10.24 o 
   3   7  17        7.39        9.41     13.89 o 
   4   7  17       82.74       79.00     17.23 o 
   5   7  17        6.50        4.07     14.48 o 
   6   7  17        2.05        2.36     13.12 o 
  -4   8  17        3.88        4.17     16.04 o 
  -3   8  17      110.73      107.45     25.94 o 
  -2   8  17       18.64       24.89     23.44 o 
  -1   8  17       16.65       19.87     15.53 o 
   0   8  17        4.74        6.04     11.57 o 
   1   8  17       17.35       19.22     12.07 o 
   2   8  17       18.49       23.91     11.91 o 
   3   8  17      109.31      123.15     16.25 o 
   4   8  17        3.93       -5.15     10.43 o 
  -2   9  17       28.44       28.28     19.17 o 
  -1   9  17       20.17       14.55     16.11 o 
   0   9  17       58.68       49.23     14.28 o 
   1   9  17       19.50       21.10     11.64 o 
   2   9  17       28.37       21.01     12.67 o 
   0   0  18      463.60      407.14     45.63 o 
   1   0  18       77.54       68.25     18.01 o 
   2   0  18       13.33       15.75     12.51 o 
   3   0  18      532.92      637.26     44.90 o 
   4   0  18      102.43       84.25     13.62 o 
   5   0  18        0.36       -8.32      9.33 o 
   6   0  18        3.42       11.11     11.94 o 
   7   0  18       14.65       13.74     13.38 o 
   8   0  18       42.99       48.79     17.74 o 
  -8   1  18       36.73       30.47     16.36 o 
  -7   1  18       25.76       23.98     11.91 o 
  -6   1  18       38.07       28.25     16.77 o 
  -5   1  18       36.32       31.30     12.22 o 
  -4   1  18       13.61        5.21     10.01 o 
  -3   1  18       53.86       62.96     20.05 o 
  -2   1  18      330.33      355.98     22.38 o 
  -1   1  18      258.38      308.92     21.70 o 
   0   1  18       52.81       74.39     14.56 o 
   1   1  18      259.58      238.18     50.73 o 
   2   1  18      330.96      309.60     28.66 o 
   3   1  18       52.78       64.28     17.80 o 
   4   1  18       12.97       26.87     18.72 o 
   5   1  18       35.17       44.83     19.38 o 
   6   1  18       39.33       38.86     12.70 o 
   7   1  18       25.37       34.20     14.02 o 
   8   1  18       36.01       48.95     17.79 o 
  -8   2  18       13.42       20.70     12.58 o 
  -7   2  18       11.17       19.44     13.50 o 
  -6   2  18       34.62       28.84     13.63 o 
  -5   2  18       18.63       14.76     11.50 o 
  -4   2  18      243.25      258.05     21.90 o 
  -3   2  18       12.76       17.55     11.44 o 
  -2   2  18       21.22       14.78     11.05 o 
  -1   2  18      119.96      124.68     16.83 o 
   0   2  18      664.65      661.03     30.42 o 
   1   2  18      122.36      119.55     19.39 o 
   2   2  18       22.81       29.46     12.48 o 
   3   2  18       12.32        3.38     11.85 o 
   4   2  18      245.49      283.63     21.87 o 
   5   2  18       17.99       10.22     11.60 o 
   6   2  18       33.51       30.87     14.06 o 
   7   2  18       11.06        2.31      9.10 o 
   8   2  18       13.27       12.50     15.42 o 
  -8   3  18       37.19       22.44     13.78 o 
  -7   3  18       31.77       22.75     19.59 o 
  -6   3  18      110.24       72.74     29.69 o 
  -5   3  18        6.75        0.34     10.73 o 
  -4   3  18       11.87       23.96     14.21 o 
  -3   3  18        9.29       16.31     11.96 o 
  -2   3  18       24.86       12.76     13.69 o 
  -1   3  18      293.52      286.73     21.68 o 
   0   3  18       72.15       60.38     15.01 o 
   1   3  18      296.36      304.12     18.48 o 
   2   3  18       25.43       37.14      9.99 o 
   3   3  18        9.89       18.25     11.57 o 
   4   3  18       12.10        1.04     13.24 o 
   5   3  18        6.44        7.26     11.05 o 
   6   3  18      111.58      142.20     19.92 o 
   7   3  18       31.11       18.66     13.27 o 
   8   3  18       36.62       26.16     12.52 o 
  -7   4  18        2.57       -5.85     10.20 o 
  -6   4  18       12.34        5.62     15.86 o 
  -5   4  18       60.32       87.58     19.52 o 
  -4   4  18      125.25      129.46     20.75 o 
  -3   4  18       87.60       93.72     18.49 o 
  -2   4  18       21.77       16.20     12.22 o 
  -1   4  18      174.77      171.58     15.03 o 
   0   4  18       41.87       55.40     11.44 o 
   1   4  18      173.70      153.70     14.53 o 
   2   4  18       21.92       16.04     10.37 o 
   3   4  18       91.32      116.21     17.59 o 
   4   4  18      126.76      134.45     19.88 o 
   5   4  18       58.76       80.64     16.56 o 
   6   4  18       11.79       13.45     14.51 o 
   7   4  18        2.56        4.19     12.03 o 
  -7   5  18       65.00       29.17     17.09 o 
  -6   5  18       26.02       36.60     15.05 o 
  -5   5  18       18.81       14.44     19.48 o 
  -4   5  18       58.91       59.14     18.16 o 
  -3   5  18      142.37      161.44     24.34 o 
  -2   5  18       44.70       46.92     17.76 o 
  -1   5  18      273.57      250.82     17.55 o 
   0   5  18       56.55       43.79     11.27 o 
   1   5  18      281.58      281.49     19.56 o 
   2   5  18       45.63       44.07     12.13 o 
   3   5  18      140.99      165.34     19.37 o 
   4   5  18       57.98       62.57     22.90 o 
   5   5  18       19.61       16.35     15.22 o 
   6   5  18       26.05       20.56     12.74 o 
   7   5  18       64.17       67.64     18.20 o 
  -6   6  18        9.41        0.42     15.00 o 
  -5   6  18       90.75       96.15     20.96 o 
  -4   6  18       56.67       54.89     17.96 o 
  -3   6  18      185.55      187.54     26.45 o 
  -2   6  18       57.89       41.30     19.11 o 
  -1   6  18       28.05       24.35     12.56 o 
   0   6  18       63.50       62.88     22.72 o 
   1   6  18       29.06       28.15     12.63 o 
   2   6  18       59.91       57.45     12.83 o 
   3   6  18      187.31      217.36     21.17 o 
   4   6  18       55.94       72.13     16.42 o 
   5   6  18       90.20       86.73     22.53 o 
   6   6  18        9.27        6.22     12.20 o 
  -5   7  18       27.48        4.58     16.46 o 
  -4   7  18        5.23       -1.99     16.13 o 
  -3   7  18       23.79       -0.01     17.12 o 
  -2   7  18       91.95      100.02     22.85 o 
  -1   7  18       18.87       12.36     11.99 o 
   0   7  18       70.28       73.19     15.71 o 
   1   7  18       19.16       20.51     12.03 o 
   2   7  18       90.61      110.69     18.78 o 
   3   7  18       24.46       20.78     11.35 o 
   4   7  18        5.21        9.22     15.82 o 
   5   7  18       27.65       22.62     13.67 o 
  -3   8  18        9.03        4.72     16.30 o 
  -2   8  18       21.05       17.22     14.95 o 
  -1   8  18       25.50       15.62     14.15 o 
   0   8  18       25.09       18.62     13.81 o 
   1   8  18       26.35       15.36     14.49 o 
   2   8  18       20.62       27.11     17.28 o 
   3   8  18        8.82        3.08     11.76 o 
   4   8  18       56.10       73.68     18.34 o 
   0   9  18        6.47      762.48    635.61 o 
   1   0  19       27.53       24.24     15.38 o 
   2   0  19      535.49      682.59     61.47 o 
   3   0  19       45.47       55.29     19.12 o 
   4   0  19        0.75        1.62     11.39 o 
   5   0  19       16.81        9.32      9.78 o 
   6   0  19       67.00       50.22     12.96 o 
   7   0  19       24.76       10.47     13.33 o 
   8   0  19        4.64        3.31     11.79 o 
  -8   1  19       26.03       24.96     12.91 o 
  -7   1  19       46.06       38.65     15.00 o 
  -6   1  19       60.59       68.93     17.29 o 
  -5   1  19       11.12        4.31     11.05 o 
  -4   1  19       22.85       18.19     11.36 o 
  -3   1  19       41.85       42.40     12.04 o 
  -2   1  19      137.42      132.27     16.91 o 
  -1   1  19      155.43      145.54     23.79 o 
   0   1  19     1164.87     1233.29     73.76 o 
   1   1  19      156.65      171.58     22.75 o 
   2   1  19      133.37      153.66     37.61 o 
   3   1  19       40.98       39.11     14.65 o 
   4   1  19       22.56       13.53     12.96 o 
   5   1  19       11.83       10.39     18.40 o 
   6   1  19       59.89       88.20     23.47 o 
   7   1  19       45.60       62.01     22.56 o 
   8   1  19       25.84        1.88     23.96 o 
  -7   2  19        4.17        5.70      9.70 o 
  -6   2  19        1.52       -1.29      8.17 o 
  -5   2  19       91.30       73.67     18.96 o 
  -4   2  19       36.65       34.43     12.58 o 
  -3   2  19       89.77      101.83     16.76 o 
  -2   2  19       72.31       53.54     12.84 o 
  -1   2  19      124.47      125.50     17.48 o 
   0   2  19      495.50      489.91     43.44 o 
   1   2  19      121.60      106.64     18.43 o 
   2   2  19       70.43       69.24     14.86 o 
   3   2  19       89.82       86.93     19.48 o 
   4   2  19       36.09       37.21     20.77 o 
   5   2  19       91.85      121.54     17.64 o 
   6   2  19        1.64       -1.71     13.88 o 
   7   2  19        4.17       10.54     10.45 o 
   8   2  19       26.53       31.55     35.84 o 
  -7   3  19       69.84       78.32     17.68 o 
  -6   3  19       10.59        7.97     11.20 o 
  -5   3  19       36.10       22.53     13.97 o 
  -4   3  19       26.97       22.64     16.54 o 
  -3   3  19       14.26        4.84     11.55 o 
  -2   3  19       70.19       57.14     14.12 o 
  -1   3  19       40.43       39.87     13.26 o 
   0   3  19        0.00       -5.95     10.78 o 
   1   3  19       42.42       42.38     13.82 o 
   2   3  19       71.24       62.57     12.16 o 
   3   3  19       14.43       16.91     14.17 o 
   4   3  19       26.24       15.13     13.09 o 
   5   3  19       36.95       51.59     14.09 o 
   6   3  19       10.40       15.13     11.42 o 
   7   3  19       69.57      105.91     20.47 o 
  -7   4  19        7.15        0.45      8.68 o 
  -6   4  19       14.88       13.53     16.41 o 
  -5   4  19        8.47        4.65     13.82 o 
  -4   4  19      141.24      168.98     35.00 o 
  -3   4  19      162.90      166.05     23.75 o 
  -2   4  19       61.04       43.79     13.88 o 
  -1   4  19       38.35       43.91     13.63 o 
   0   4  19      252.90      237.28     17.42 o 
   1   4  19       40.01       45.83     11.36 o 
   2   4  19       63.82       71.63     20.80 o 
   3   4  19      163.77      184.46     17.07 o 
   4   4  19      140.04      154.38     18.52 o 
   5   4  19        8.02       21.30     13.07 o 
   6   4  19       14.23       25.18     12.68 o 
   7   4  19        6.93       -5.61     12.30 o 
  -6   5  19       62.51       78.63     21.35 o 
  -5   5  19       40.14       54.23     16.72 o 
  -4   5  19       41.34       39.86     17.15 o 
  -3   5  19       65.71       59.94     20.83 o 
  -2   5  19       87.83       96.69     21.04 o 
  -1   5  19       24.53       22.51     11.03 o 
   0   5  19        0.11        8.48      8.18 o 
   1   5  19       25.05       61.00     30.90 o 
   2   5  19       87.35       86.18     15.16 o 
   3   5  19       64.77       63.10     13.12 o 
   4   5  19       41.77       36.75     16.48 o 
   5   5  19       40.76       47.38     14.23 o 
   6   5  19       62.69       57.37     16.99 o 
  -5   6  19       32.21       27.91     17.21 o 
  -4   6  19      135.22      133.85     23.93 o 
  -3   6  19       54.78       78.37     22.24 o 
  -2   6  19       61.58       68.66     20.17 o 
  -1   6  19        7.11        5.68     12.26 o 
   0   6  19       45.65       47.26     11.56 o 
   1   6  19        6.89        7.05      9.44 o 
   2   6  19       63.49       63.93     14.15 o 
   3   6  19       56.16       74.52     15.92 o 
   4   6  19      135.96      164.59     20.60 o 
   5   6  19       31.91       19.24     13.98 o 
  -4   7  19       37.56       37.05     16.86 o 
  -3   7  19       31.80        5.79     20.11 o 
  -2   7  19        3.36       20.94     19.97 o 
  -1   7  19       52.04       43.66     17.45 o 
   0   7  19       30.92       30.34     14.03 o 
   1   7  19       53.70       53.66     15.50 o 
   2   7  19        3.67       -0.22     11.28 o 
   3   7  19       31.51       42.92     14.00 o 
   4   7  19       38.60       52.46     17.00 o 
  -2   8  19       36.96       36.29     17.23 o 
  -1   8  19        3.70        9.51     15.12 o 
   0   8  19       18.90       12.18     13.26 o 
   1   8  19        3.54        3.58     12.48 o 
   2   8  19       37.72       39.59     14.68 o 
   0   0  20        0.05       -8.75     22.09 o 
   1   0  20      102.04      111.83     21.54 o 
   2   0  20        0.97       24.93     17.71 o 
   3   0  20        3.80       20.71     14.21 o 
   4   0  20        0.53       59.61     73.76 o 
   5   0  20       88.42       77.31     19.69 o 
   6   0  20        5.86       -0.72     13.46 o 
   7   0  20        0.09        7.08     13.96 o 
  -7   1  20       33.32       16.39     12.15 o 
  -6   1  20       47.48       55.42     15.18 o 
  -5   1  20        6.38       10.54     10.66 o 
  -4   1  20       21.00       18.66     11.00 o 
  -3   1  20       15.75       18.90     14.35 o 
  -2   1  20        3.12       19.92     15.42 o 
  -1   1  20      274.03      374.01     47.30 o 
   0   1  20      326.79      304.42     43.55 o 
   1   1  20      271.65      306.05     30.17 o 
   2   1  20        2.74       17.09     14.10 o 
   3   1  20       15.60        5.12     11.89 o 
   4   1  20       20.38       19.97     14.21 o 
   5   1  20        5.92        9.04     19.27 o 
   6   1  20       48.01       75.32     23.73 o 
   7   1  20       32.92       54.22     26.05 o 
  -7   2  20       13.06       14.31     13.85 o 
  -6   2  20       51.95       42.16     17.29 o 
  -5   2  20       15.04        6.09     10.66 o 
  -4   2  20       90.41      113.65     16.75 o 
  -3   2  20       57.87       50.49     13.44 o 
  -2   2  20      116.51      126.82     17.13 o 
  -1   2  20       86.68       92.03     16.23 o 
   0   2  20       15.84       33.67     31.88 o 
   1   2  20       86.93       76.36     17.51 o 
   2   2  20      114.02       87.11     19.80 o 
   3   2  20       56.86       59.20     16.24 o 
   4   2  20       91.84       31.22     35.84 o 
   5   2  20       14.58       -3.27     15.48 o 
   6   2  20       51.63       85.09     23.74 o 
   7   2  20       12.57       42.49     22.82 o 
  -6   3  20       70.32       53.72     22.29 o 
  -5   3  20        4.95        5.88     15.89 o 
  -4   3  20       11.03       39.00     16.57 o 
  -3   3  20      105.97       99.30     16.43 o 
  -2   3  20       49.37       38.66     13.54 o 
  -1   3  20       35.92       49.01     14.02 o 
   0   3  20       52.01       42.36     12.95 o 
   1   3  20       37.18       31.32     14.58 o 
   2   3  20       49.61       51.28     14.68 o 
   3   3  20      104.99       75.15     33.66 o 
   4   3  20       11.21       -2.13     13.15 o 
   5   3  20        4.83        3.35     10.99 o 
   6   3  20       70.76      101.54     20.10 o 
   7   3  20       13.74       13.61     13.14 o 
  -6   4  20       16.34        5.63     16.40 o 
  -5   4  20       76.48       84.32     19.57 o 
  -4   4  20        5.38        7.83     20.00 o 
  -3   4  20       62.62       69.98     19.11 o 
  -2   4  20       54.27       59.91     16.77 o 
  -1   4  20       10.94        9.57     13.59 o 
   0   4  20       17.33       23.60     11.66 o 
   1   4  20       10.24        4.65      8.98 o 
   2   4  20       55.10       44.81     11.01 o 
   3   4  20       62.71       86.18     14.96 o 
   4   4  20        5.58        1.67     14.49 o 
   5   4  20       75.63       99.27     16.90 o 
   6   4  20       16.52       12.02     11.95 o 
  -6   5  20        0.50        0.74     15.43 o 
  -5   5  20       20.27        3.91     16.76 o 
  -4   5  20       31.45       22.79     18.29 o 
  -3   5  20       30.66       37.37     19.43 o 
  -2   5  20       33.33       20.09     16.45 o 
  -1   5  20       33.88       51.55     11.80 o 
   0   5  20       17.11       16.19     10.60 o 
   1   5  20       32.73       26.18     11.51 o 
   2   5  20       33.96       30.72     17.59 o 
   3   5  20       30.57       29.75     12.88 o 
   4   5  20       31.80       30.67     14.66 o 
   5   5  20       20.70       22.95     15.08 o 
   6   5  20        0.46        9.55     13.63 o 
  -5   6  20       88.59       97.91     23.03 o 
  -4   6  20       53.19       35.36     20.06 o 
  -3   6  20       63.84       67.49     21.93 o 
  -2   6  20        9.18       -2.73     15.92 o 
  -1   6  20        5.53        0.94     11.73 o 
   0   6  20       19.82        6.78     12.33 o 
   1   6  20        6.00        4.26     10.11 o 
   2   6  20        9.88        6.48     11.93 o 
   3   6  20       64.22       77.35     14.32 o 
   4   6  20       54.05       65.53     24.33 o 
   5   6  20       88.71      123.76     25.54 o 
  -3   7  20        4.78       11.65     15.05 o 
  -2   7  20       44.13       31.82     21.49 o 
  -1   7  20        7.75      -10.44     18.75 o 
   0   7  20       26.51       27.84     15.06 o 
   1   7  20        7.47       -3.23     11.19 o 
   2   7  20       45.48       57.76     15.04 o 
   3   7  20        4.94       11.87     13.87 o 
   0   8  20       17.26        7.37     12.89 o 
   1   0  21       10.00        1.06     17.29 o 
   2   0  21       52.21      109.83     46.57 o 
   3   0  21        3.75        0.00     12.41 o 
   4   0  21       32.11       46.52     17.21 o 
   5   0  21        0.08        0.17     14.89 o 
   6   0  21       43.90       37.30     20.21 o 
   7   0  21       21.10       14.59     18.34 o 
  -7   1  21       26.97       32.50     19.38 o 
  -6   1  21       52.83       31.88     22.50 o 
  -5   1  21        8.47       18.48     15.01 o 
  -4   1  21        5.30       -8.76     12.91 o 
  -3   1  21        1.20       25.82     62.82 o 
  -2   1  21        8.77       33.56     17.20 o 
  -1   1  21       81.09      162.70     72.20 o 
   0   1  21      330.30      374.43     47.92 o 
   1   1  21       80.09      108.93     20.91 o 
   2   1  21        9.62       13.40     24.69 o 
   3   1  21        1.38       -8.86     11.05 o 
   4   1  21        5.57      -10.90     13.42 o 
   5   1  21        8.04       17.59     14.23 o 
   6   1  21       52.05       25.83     50.11 o 
  -6   2  21        6.33        0.52     11.60 o 
  -5   2  21       95.09       74.09     23.65 o 
  -4   2  21       16.56       34.17     14.40 o 
  -3   2  21       52.36       71.27     18.04 o 
  -2   2  21       26.50       30.09     16.46 o 
  -1   2  21       77.63       82.00     18.71 o 
   0   2  21       16.78       49.43     21.25 o 
   1   2  21       77.13       84.88     22.03 o 
   2   2  21       26.46       19.26     13.87 o 
   3   2  21       52.99       34.64     15.19 o 
   4   2  21       16.15       13.05     10.85 o 
   5   2  21       93.11      134.95     24.87 o 
   6   2  21        6.00        2.71     16.66 o 
  -6   3  21        5.52        8.32     13.75 o 
  -5   3  21       28.70       42.19     16.21 o 
  -4   3  21       25.63       40.03     15.38 o 
  -3   3  21        8.20       20.54     14.93 o 
  -2   3  21       39.39       47.72     15.17 o 
  -1   3  21       73.73      134.45     43.77 o 
   0   3  21        1.53       -1.95     12.54 o 
   1   3  21       72.45       67.61     21.07 o 
   2   3  21       39.87       26.23     16.58 o 
   3   3  21        8.21       -3.16     18.54 o 
   4   3  21       25.12       44.09     15.28 o 
   5   3  21       29.02       25.75     19.17 o 
   6   3  21        5.71       -6.91     10.12 o 
  -5   4  21       18.47       30.14     18.34 o 
  -4   4  21      167.64      198.56     27.48 o 
  -3   4  21       33.19       38.48     15.75 o 
  -2   4  21       66.64       44.49     19.72 o 
  -1   4  21       76.13       83.64     16.30 o 
   0   4  21       13.93       15.03     13.19 o 
   1   4  21       77.94       62.63     14.74 o 
   2   4  21       64.30       69.23     12.36 o 
   3   4  21       33.32       34.14     12.36 o 
   4   4  21      169.18      217.96     36.44 o 
   5   4  21       18.39       46.81     24.18 o 
   6   4  21       12.66        1.67     11.50 o 
  -5   5  21        5.06       25.42     24.38 o 
  -4   5  21        3.44        0.00     14.50 o 
  -3   5  21       34.30       16.43     18.73 o 
  -2   5  21       68.07       70.08     19.22 o 
  -1   5  21        0.24        6.07     18.72 o 
   0   5  21        1.52       -0.16      9.37 o 
   1   5  21        0.25       -8.77      8.45 o 
   2   5  21       67.93       82.84     13.45 o 
   3   5  21       34.57       32.60     11.83 o 
   4   5  21        3.54        4.25     14.04 o 
   5   5  21        5.17        1.10     14.15 o 
  -4   6  21       48.50       55.22     28.34 o 
  -3   6  21       26.25       44.35     20.93 o 
  -2   6  21       14.01        6.75     21.04 o 
  -1   6  21        0.91       22.61     20.46 o 
   0   6  21       34.50       33.18     13.15 o 
   1   6  21        0.89        6.34     12.22 o 
   2   6  21       13.80        5.92     13.20 o 
   3   6  21       27.02       31.61     15.33 o 
   4   6  21       48.61      102.89     26.66 o 
  -2   7  21       16.76       23.82     20.49 o 
  -1   7  21       29.77       31.52     18.17 o 
   0   7  21       21.77       25.99     15.31 o 
   1   7  21       29.96       25.13     15.45 o 
   2   7  21       16.29       23.62     12.14 o 
   0   0  22       48.67       50.22     28.75 o 
   1   0  22       25.65       20.70     14.76 o 
   2   0  22        9.44       -5.79     13.76 o 
   3   0  22       38.32       65.85     20.77 o 
   4   0  22        0.07       -4.49     11.20 o 
   5   0  22       30.01       34.11     17.72 o 
   6   0  22        6.69       -1.67     15.42 o 
  -6   1  22       11.15        9.58     20.42 o 
  -5   1  22       10.30      -13.34     18.54 o 
  -4   1  22        0.92       -1.72     16.19 o 
  -3   1  22       12.73        6.91     16.70 o 
  -2   1  22        8.38        0.88     16.67 o 
  -1   1  22       72.02       71.90     19.92 o 
   0   1  22       70.04       65.93     19.75 o 
   1   1  22       73.34       76.35     18.63 o 
   2   1  22        8.35       10.86     17.65 o 
   3   1  22       12.86       15.24     16.66 o 
   4   1  22        0.83        5.08     14.50 o 
   5   1  22       10.01        2.66     12.88 o 
   6   1  22       10.95        5.80     12.08 o 
  -6   2  22        4.91        5.83     15.84 o 
  -5   2  22        5.83      -12.71     13.75 o 
  -4   2  22      106.75      109.60     29.38 o 
  -3   2  22        0.92        1.46     16.82 o 
  -2   2  22       52.32       56.47     18.81 o 
  -1   2  22        6.91        2.75     14.01 o 
   0   2  22        2.42       12.60     15.34 o 
   1   2  22        7.23        3.63     14.56 o 
   2   2  22       52.19       64.69     17.77 o 
   3   2  22        0.94        4.78     15.73 o 
   4   2  22      104.85       88.61     50.63 o 
   5   2  22        5.58       14.42     11.75 o 
   6   2  22        4.89       -3.42     20.16 o 
  -5   3  22        6.43       21.10     14.38 o 
  -4   3  22       17.16       13.95     14.05 o 
  -3   3  22       44.91       33.08     16.71 o 
  -2   3  22       43.88       61.16     19.00 o 
  -1   3  22       17.83       29.83     19.14 o 
   0   3  22       66.64       70.18     19.22 o 
   1   3  22       17.15       22.94     17.50 o 
   2   3  22       43.83       42.74     16.67 o 
   3   3  22       45.09       33.59     15.15 o 
   4   3  22       17.25       -2.13     11.88 o 
   5   3  22        6.19       10.21     22.67 o 
  -5   4  22       66.43      112.88     47.30 o 
  -4   4  22       49.45       57.27     21.39 o 
  -3   4  22       64.14       76.30     20.34 o 
  -2   4  22        9.99       23.31     18.24 o 
  -1   4  22       13.23       23.03     13.77 o 
   0   4  22       14.84        6.15     14.11 o 
   1   4  22       12.65        4.45     15.83 o 
   2   4  22       10.67        7.42     13.41 o 
   3   4  22       64.36       61.11     24.93 o 
   4   4  22       49.54       74.47     26.00 o 
   5   4  22       66.15       66.95     16.36 o 
  -4   5  22       24.59       22.53     16.70 o 
  -3   5  22       20.84        8.47     16.01 o 
  -2   5  22        2.01       -2.42     17.60 o 
  -1   5  22       54.91       49.35     27.82 o 
   0   5  22        9.70       26.03     13.08 o 
   1   5  22       52.64       54.83     12.67 o 
   2   5  22        1.92       -7.20     11.02 o 
   3   5  22       21.20       17.36     12.53 o 
   4   5  22       24.71       33.23     13.62 o 
  -3   6  22       28.13       52.31     20.74 o 
  -2   6  22       32.15       87.34     63.86 o 
  -1   6  22       14.56       10.37     15.12 o 
   0   6  22       29.36        8.99     14.31 o 
   1   6  22       14.68       15.06     10.58 o 
   2   6  22       31.48       33.13     12.98 o 
   3   6  22       28.46       44.65     26.42 o 
   1   0  23        0.03       -9.70     13.75 o 
   2   0  23       19.98       27.17     16.56 o 
   3   0  23        0.16        7.52     13.68 o 
   4   0  23       56.63       70.68     19.16 o 
   5   0  23        1.76       -3.87     13.25 o 
  -5   1  23       14.11       22.29     21.46 o 
  -4   1  23        1.63        2.22     13.69 o 
  -3   1  23       19.23        4.99     13.82 o 
  -2   1  23       18.59       24.05     17.81 o 
  -1   1  23       16.54       22.22     16.39 o 
   0   1  23       97.56      131.06     35.21 o 
   1   1  23       16.68       16.77     17.53 o 
   2   1  23       18.90       15.16     13.60 o 
   3   1  23       18.77        3.24     14.30 o 
   4   1  23        1.69        4.73     12.02 o 
   5   1  23       14.03       14.37     14.48 o 
  -5   2  23       15.26       11.04     22.29 o 
  -4   2  23        5.01       -1.46     25.21 o 
  -3   2  23      100.98      102.51     23.47 o 
  -2   2  23        2.90       -3.15     14.44 o 
  -1   2  23        7.30       12.52     16.11 o 
   0   2  23        0.26       -0.52     14.20 o 
   1   2  23        6.83       -2.26     12.81 o 
   2   2  23        3.12      -10.21     15.82 o 
   3   2  23      100.27       90.90     19.73 o 
   4   2  23        5.02        4.73     11.32 o 
   5   2  23       14.70        7.89     23.75 o 
  -5   3  23       18.16       22.50     24.17 o 
  -4   3  23       22.68       19.79     19.38 o 
  -3   3  23        6.66      -10.42     16.25 o 
  -2   3  23       27.90       36.57     17.41 o 
  -1   3  23       63.55       59.89     20.84 o 
   0   3  23       11.89        9.39     15.46 o 
   1   3  23       63.24       72.90     20.72 o 
   2   3  23       27.37       26.03     16.58 o 
   3   3  23        6.46        7.64     11.64 o 
   4   3  23       22.62        4.86      7.52 o 
   5   3  23       18.01        7.45     10.94 o 
  -4   4  23       64.12       81.19     22.61 o 
  -3   4  23        9.68       24.13     19.22 o 
  -2   4  23       33.58       28.78     16.83 o 
  -1   4  23       46.67       35.86     18.16 o 
   0   4  23        0.52       -4.75     15.28 o 
   1   4  23       46.32       71.88     22.82 o 
   2   4  23       32.82       17.77     14.41 o 
   3   4  23       10.04       12.56     14.40 o 
   4   4  23       64.10       34.22     27.44 o 
  -3   5  23       12.07      133.45    106.99 o 
  -2   5  23       23.38       52.94     19.85 o 
  -1   5  23        1.29        0.08     14.96 o 
   0   5  23       34.10       41.81     17.21 o 
   1   5  23        1.30      -14.97     11.08 o 
   2   5  23       22.71       26.57     13.59 o 
   3   5  23       12.20        7.44      9.66 o 
   0   6  23        7.70       83.63    108.87 o 
   0   0  24        5.22       13.54     20.00 o 
   1   0  24       16.07        6.38     15.48 o 
   2   0  24        0.05        8.08     18.02 o 
   3   0  24       92.38       75.35     21.18 o 
   4   0  24        0.00       -2.27     14.10 o 
  -4   1  24       24.64       22.88     18.86 o 
  -3   1  24       10.54       14.04     17.02 o 
  -2   1  24       49.11       38.79     16.83 o 
  -1   1  24       36.60       43.17     17.01 o 
   0   1  24        7.73        9.82     18.16 o 
   1   1  24       36.48       30.17     16.29 o 
   2   1  24       48.46       44.94     17.25 o 
   3   1  24       10.77        9.49     22.29 o 
   4   1  24       24.70       15.39     14.69 o 
  -4   2  24       40.40       27.92     23.96 o 
  -3   2  24        7.83       19.49     18.23 o 
  -2   2  24       32.24       47.18     19.48 o 
  -1   2  24        2.21       -3.85     15.73 o 
   0   2  24       28.42       17.96     21.25 o 
   1   2  24        2.08        6.13     15.48 o 
   2   2  24       31.89       46.79     18.14 o 
   3   2  24        8.11        0.23     10.56 o 
   4   2  24       40.10       13.12     11.26 o 
  -3   3  24        2.83        3.96     17.50 o 
  -2   3  24        6.20        8.49     18.41 o 
  -1   3  24        2.84        1.12     15.21 o 
   0   3  24      136.56      133.02     26.37 o 
   1   3  24        2.86       -1.62     11.71 o 
   2   3  24        5.83       29.84     18.00 o 
   3   3  24        2.68        7.09     10.05 o 
  -3   4  24       52.31       47.30     31.67 o 
  -2   4  24       20.97        1.67     18.13 o 
  -1   4  24        9.01        6.00     18.60 o 
   0   4  24        2.41      -16.47     17.08 o 
   1   4  24        9.22       13.67     18.92 o 
   2   4  24       21.30        6.54     12.55 o 
   3   4  24       51.20       34.46     15.72 o 
   0   5  24        5.61        0.31     18.42 o 
   1   0  25        0.11      -10.46     12.80 o 
   2   0  25        6.59        1.06     11.97 o 
   3   0  25        1.57       -7.35     13.91 o 
  -3   1  25        4.36        2.01     11.93 o 
  -2   1  25       51.80       45.08     20.35 o 
  -1   1  25       33.55       26.68     17.04 o 
   0   1  25       13.16       18.09     16.03 o 
   1   1  25       33.43       48.38     18.87 o 
   2   1  25       52.26       35.08     18.54 o 
   3   1  25        4.53       12.69     11.15 o 
  -3   2  25       43.71       45.46     56.67 o 
  -2   2  25        1.10       -0.93     15.38 o 
  -1   2  25       16.79       27.44     38.65 o 
   0   2  25        0.16       -0.51     12.46 o 
   1   2  25       16.54       14.36     17.92 o 
   2   2  25        1.06      -10.22     13.09 o 
   3   2  25       42.47       19.53     13.20 o 
  -2   3  25       18.17        9.21     27.61 o 
  -1   3  25       55.81       56.91     19.08 o 
   0   3  25        0.11       -7.39     13.27 o 
   1   3  25       55.30       54.02     19.96 o 
   2   3  25       17.74        8.29     14.09 o 
   0   0  26        6.78       23.96     24.17 o 
   1   0  26        4.44       -0.49     11.30 o 
  -1   1  26       60.36       61.58     20.73 o 
   0   1  26       17.75       22.08     17.01 o 
   1   1  26       61.00       35.91     15.63 o 
                                                 
